# Supplementary material for: 4-(4-Bromo­benzyl­ideneamino)-3-{1-[4-(2-methyl­prop­yl)phen­yl]eth­yl}-1-(mor­phol­ino­meth­yl)-1H-1,2,4-triazole-5(4H)-thione
Source: Acta Crystallogr Sect E Struct Rep Online. 2008 Jul 23;64(Pt 8):o1570–1. doi: 10.1107/S160053680802254X (PMC2962191; doi:10.1107/S160053680802254X)
Supplement: Supplementary file 2 [file e-64-o1570-Isup2.hkl]

#
# h,k,l, Fc-squared, Fo-squared, sigma(Fo-squared) and status flag
#
data_I
_shelx_title ' patil127_0m in P-1'
_shelx_refln_list_code          4
_shelx_F_calc_maximum      248.46
_exptl_crystal_F_000      1128.00
_reflns_d_resolution_high  0.6614
 
loop_
 _symmetry_equiv_pos_as_xyz
 'x, y, z'
 '-x, -y, -z'
 
_cell_length_a    10.1381
_cell_length_b    17.0356
_cell_length_c    17.2077
_cell_angle_alpha  64.168
_cell_angle_beta   79.773
_cell_angle_gamma  78.816
 
_shelx_F_squared_multiplier     1.000
 
loop_
 _refln_index_h
 _refln_index_k
 _refln_index_l
 _refln_F_squared_calc
 _refln_F_squared_meas
 _refln_F_squared_sigma
 _refln_observed_status
   1   0   0      570.51      643.91     25.37 o
   2   0   0      144.49      132.80     11.54 o
   3   0   0     3092.32     3027.65     73.14 o
   4   0   0     9360.46     9277.54    209.65 o
   5   0   0     1015.53      904.21     46.01 o
   6   0   0       67.69      113.51     10.15 o
   7   0   0      433.34      441.98     20.60 o
   8   0   0       31.52       37.48     11.41 o
   9   0   0       23.30        4.66     21.03 o
  10   0   0        1.64      -15.55     30.84 o
  11   0   0      339.72      320.39     64.23 o
  12   0   0       29.55      -10.15     26.97 o
  13   0   0       64.96       22.74     30.81 o
  14   0   0        8.70       62.20     36.44 o
 -14   1   0       72.67       78.26     38.87 o
 -13   1   0       43.37       72.16     35.33 o
 -12   1   0       80.43       69.48     29.82 o
 -11   1   0        2.15       -4.48     16.45 o
 -10   1   0      416.72      348.57     30.02 o
  -9   1   0      327.73      307.11     59.61 o
  -8   1   0      449.97      483.39     18.66 o
  -7   1   0     1283.26     1221.77     25.47 o
  -6   1   0     4872.36     4740.07     93.20 o
  -5   1   0     5774.60     5840.79    137.00 o
  -4   1   0      243.05      262.23     12.69 o
  -3   1   0     7887.74     8292.69    177.05 o
  -2   1   0      684.24      659.16     13.07 o
  -1   1   0     4264.51     4712.21     90.42 o
   1   1   0        2.13        0.69      1.71 o
   2   1   0     3333.58     3756.51     87.60 o
   3   1   0      137.73      167.66     11.67 o
   4   1   0     1210.41     1276.76     32.93 o
   5   1   0     7432.33     7649.68    103.61 o
   6   1   0     5484.42     5678.79     81.12 o
   7   1   0     5072.74     5002.17     80.50 o
   8   1   0      903.83      919.95     27.60 o
   9   1   0      746.55      763.64     29.83 o
  10   1   0     2066.00     2057.45    112.02 o
  11   1   0      163.78      107.43     47.52 o
  12   1   0      373.17      366.56     78.26 o
  13   1   0        8.74       26.28     27.07 o
  14   1   0      546.14      636.70     49.49 o
  15   1   0        4.58       30.35     37.16 o
 -14   2   0       31.81        1.38     40.83 o
 -13   2   0      305.21      342.93     46.34 o
 -12   2   0      184.57      126.96     36.38 o
 -11   2   0      105.34       92.55     31.85 o
 -10   2   0      138.89      100.29     65.74 o
  -9   2   0        2.11      -34.87     17.43 o
  -8   2   0       23.58       28.29     14.13 o
  -7   2   0      804.17      747.00     17.33 o
  -6   2   0     1708.58     1865.79     26.82 o
  -5   2   0     4777.89     5447.75     80.21 o
  -4   2   0       64.08       58.88      5.21 o
  -3   2   0      114.86      124.41      5.46 o
  -2   2   0      466.67      554.74     12.64 o
  -1   2   0     2149.43     2204.61     26.93 o
   0   2   0     2762.22     2846.34     27.01 o
   1   2   0     1853.29     1765.50     24.64 o
   2   2   0      260.70      348.66     13.10 o
   3   2   0        9.69       -1.07      4.59 o
   4   2   0     2033.95     2021.83     40.38 o
   5   2   0     1364.77     1370.28     31.88 o
   6   2   0      219.86      239.88     12.99 o
   7   2   0       80.13       79.12     12.85 o
   8   2   0     1308.54     1238.06     32.53 o
   9   2   0      871.83      835.56     28.76 o
  10   2   0      334.23      333.53     27.51 o
  11   2   0        2.02      -37.75     40.77 o
  12   2   0       70.96       31.00     48.24 o
  13   2   0        2.48      -29.50     52.50 o
  14   2   0      220.28      179.53     34.28 o
  15   2   0       54.14       22.81     33.62 o
 -14   3   0       28.91       17.27     26.94 o
 -13   3   0      508.07      553.88     34.91 o
 -12   3   0      243.23      234.29     25.11 o
 -11   3   0      166.77      166.62     21.37 o
 -10   3   0      628.77      583.87     46.60 o
  -9   3   0       21.36        9.88     11.08 o
  -8   3   0     6597.37     6523.68    223.51 o
  -7   3   0     1527.90     1442.13     33.07 o
  -6   3   0     2562.47     2770.76     38.29 o
  -5   3   0       41.73       47.68      6.15 o
  -4   3   0     2208.75     2432.43     34.37 o
  -3   3   0     4770.20     4859.60     66.82 o
  -2   3   0     1875.51     2180.45     24.91 o
  -1   3   0     4296.09     4711.37     45.21 o
   0   3   0     6492.28     6680.50     60.55 o
   1   3   0      763.59      845.47     10.46 o
   2   3   0     7377.01     7922.24     89.97 o
   3   3   0      437.05      408.25     14.04 o
   4   3   0      208.88      244.96     11.77 o
   5   3   0      871.54      909.20     31.05 o
   6   3   0     1154.10     1303.16     33.22 o
   7   3   0      595.03      598.41     21.83 o
   8   3   0        0.87       -4.92     11.11 o
   9   3   0       69.13       41.41     18.62 o
  10   3   0     1596.95     1642.42     54.16 o
  11   3   0        3.07       -1.57     41.56 o
  12   3   0       85.26      112.34     52.89 o
  13   3   0       77.41       28.18     58.92 o
  15   3   0       82.69       58.66     32.38 o
 -14   4   0      233.06      238.54     34.06 o
 -13   4   0      368.25      361.21     33.25 o
 -12   4   0       65.87       67.58     48.63 o
 -11   4   0       10.80       51.83     33.49 o
 -10   4   0      343.66      338.99     25.05 o
  -9   4   0     1566.49     1417.93     44.43 o
  -8   4   0       41.89       39.68      9.80 o
  -7   4   0     2138.56     2085.48     39.96 o
  -6   4   0      464.86      458.73     11.47 o
  -5   4   0       89.50       83.53      6.12 o
  -4   4   0      130.13      253.63      6.34 o
  -3   4   0     9757.87    10000.20     98.31 o
  -2   4   0    29816.35    31574.13    288.99 o
  -1   4   0    11766.47    12184.72    109.22 o
   0   4   0     5638.60     5716.53     53.02 o
   1   4   0    15817.50    16523.05    140.84 o
   2   4   0    57219.32    59007.36    605.14 o
   3   4   0       86.74      145.22      9.25 o
   4   4   0     3699.88     3909.86     53.58 o
   5   4   0      235.27      315.05     14.44 o
   6   4   0      950.37      860.32     28.15 o
   7   4   0      415.91      368.95     19.93 o
   8   4   0      139.06      141.27     15.71 o
   9   4   0      698.34      645.12     29.42 o
  10   4   0       49.98       13.75     18.12 o
  11   4   0        4.69       -8.30     21.96 o
  12   4   0       23.13       31.99     49.16 o
  13   4   0      319.08      338.34     70.53 o
 -14   5   0        5.43      -32.89     32.71 o
 -13   5   0        9.63       29.82     27.32 o
 -12   5   0        4.47       25.04     24.19 o
 -11   5   0       62.49       45.74     22.90 o
 -10   5   0        3.59       -4.19     19.24 o
  -9   5   0      634.43      604.29     22.85 o
  -8   5   0     1888.83     1975.16     55.92 o
  -7   5   0     4314.75     4214.77     71.35 o
  -6   5   0     1808.77     1803.71     29.60 o
  -5   5   0      366.65      373.73     10.21 o
  -4   5   0     5453.96     5535.78     68.15 o
  -3   5   0    12423.71    13508.63    125.55 o
  -2   5   0      294.39      349.86      6.66 o
  -1   5   0      538.31      601.99      9.35 o
   0   5   0     7069.53     7609.69     67.44 o
   1   5   0      118.35      144.37      4.23 o
   2   5   0      354.33      361.99      7.67 o
   3   5   0      695.58      746.24     12.54 o
   4   5   0     1127.58     1106.62     16.01 o
   5   5   0     1050.66      961.60     22.21 o
   6   5   0      205.45      206.33     12.27 o
   7   5   0     4121.91     4150.33     80.71 o
   8   5   0     2165.24     2094.27     47.11 o
   9   5   0     2760.37     2660.08     63.20 o
  10   5   0       60.56       58.28     19.91 o
  11   5   0     2047.42     1992.54     65.07 o
  12   5   0      339.28      349.81     67.05 o
  13   5   0       42.39       51.85     56.70 o
  14   5   0      439.13      549.92     85.67 o
 -13   6   0       24.95      -24.94     28.31 o
 -12   6   0      136.00       95.55     53.16 o
 -11   6   0       64.97       42.99     25.26 o
 -10   6   0      164.03      143.53     24.95 o
  -9   6   0      265.97      261.66     25.44 o
  -8   6   0     1172.74     1137.36     42.70 o
  -7   6   0       86.87       89.90     18.84 o
  -6   6   0       12.94        8.25      9.15 o
  -5   6   0      106.69       97.28     10.50 o
  -4   6   0      945.39      954.19     17.85 o
  -3   6   0        6.98       20.06      4.10 o
  -2   6   0     3510.51     3642.63     34.12 o
  -1   6   0     3099.28     3036.98     27.60 o
   0   6   0      759.28      750.65     12.59 o
   1   6   0    16026.02    16524.35    141.97 o
   2   6   0     3990.95     3772.61     36.14 o
   3   6   0      368.65      269.36      9.47 o
   4   6   0     8253.95     8445.13     91.22 o
   5   6   0     2726.80     2850.33     32.79 o
   6   6   0     2689.93     2726.00     41.45 o
   7   6   0      500.85      466.94     24.28 o
   8   6   0     1425.17     1300.47     46.12 o
   9   6   0       86.67       99.59     19.21 o
  10   6   0      446.52      500.90     40.12 o
  11   6   0      604.48      599.84     55.85 o
  12   6   0      724.63      644.46     54.98 o
  13   6   0      206.85      299.02     70.33 o
  14   6   0      385.91      395.50     80.49 o
 -13   7   0      150.08      150.94     34.67 o
 -12   7   0      176.05      204.55     33.89 o
 -11   7   0      685.76      650.25     40.80 o
 -10   7   0      569.07      487.92     35.60 o
  -9   7   0      588.41      580.53     34.75 o
  -8   7   0       17.12       17.45     14.40 o
  -7   7   0      220.86      156.69     14.68 o
  -6   7   0     2045.57     1916.92     41.25 o
  -5   7   0      180.81      170.35     10.60 o
  -4   7   0     1100.40     1172.06     19.60 o
  -3   7   0      195.97      175.77      6.22 o
  -2   7   0      385.20      379.86      7.67 o
  -1   7   0      480.26      421.18      9.17 o
   0   7   0       19.81       14.85      3.71 o
   1   7   0      131.54      169.13      5.08 o
   2   7   0     3991.79     4382.44     41.97 o
   3   7   0       67.97      104.20      5.15 o
   4   7   0       49.68       74.45      5.69 o
   5   7   0      123.39      140.65      8.84 o
   6   7   0       75.90       81.23      7.78 o
   7   7   0     1030.11     1013.90     21.90 o
   8   7   0     1002.56      943.48     22.79 o
   9   7   0        6.56       11.35     21.26 o
  10   7   0       18.04       31.40     21.03 o
  11   7   0      293.09      281.99     32.65 o
  12   7   0      465.57      517.74     41.52 o
  13   7   0      346.08      425.84     77.21 o
  14   7   0        4.71      -23.79     62.60 o
 -13   8   0       24.11      -10.32     32.33 o
 -12   8   0      219.12      248.84     42.87 o
 -11   8   0      480.81      509.21     63.05 o
 -10   8   0      127.19       72.89     27.48 o
  -9   8   0      123.26      139.13     20.08 o
  -8   8   0      194.71      171.37     19.24 o
  -7   8   0      183.18      158.10     17.64 o
  -6   8   0     1096.79     1089.71     30.94 o
  -5   8   0     1127.17     1049.17     25.87 o
  -4   8   0     4176.63     4204.14     55.22 o
  -3   8   0     1301.65     1285.26     16.03 o
  -2   8   0       27.35       22.54      3.94 o
  -1   8   0    13629.40    14027.04    120.43 o
   0   8   0     4887.80     5214.04     46.82 o
   1   8   0     3857.52     3871.02     36.14 o
   2   8   0       86.03       87.85      5.50 o
   3   8   0     2913.91     3045.98     32.68 o
   4   8   0     2041.88     2020.73     23.33 o
   5   8   0      687.63      672.62     16.60 o
   6   8   0      605.49      653.26     17.94 o
   7   8   0      521.57      585.50     32.48 o
   8   8   0      848.17      828.23     44.44 o
   9   8   0      114.62       87.00     15.40 o
  10   8   0       44.19       25.09     13.77 o
  11   8   0      104.41       90.62     17.39 o
  12   8   0       31.49       43.09     24.14 o
  13   8   0        9.99       21.47     21.05 o
  14   8   0       77.52       36.77     66.59 o
 -13   9   0       31.93       81.21     37.74 o
 -12   9   0        3.53       20.08     33.31 o
 -11   9   0       30.12       -8.68     18.54 o
 -10   9   0      337.93      402.40     37.17 o
  -9   9   0      382.94      403.68     27.68 o
  -8   9   0       83.48       67.73     19.16 o
  -7   9   0     2711.07     2586.64     62.75 o
  -6   9   0     1861.43     1878.12     69.71 o
  -5   9   0     7491.07     7272.13    107.68 o
  -4   9   0     1462.09     1380.23     24.99 o
  -3   9   0      346.38      402.68      9.85 o
  -2   9   0     6775.20     6799.15     61.95 o
  -1   9   0      811.33      777.16     13.11 o
   0   9   0      269.44      296.25      8.11 o
   1   9   0     4145.76     4290.88     40.20 o
   2   9   0     1163.17     1198.13     17.79 o
   3   9   0     1352.09     1430.01     19.76 o
   4   9   0     1653.71     1598.88     23.79 o
   5   9   0       58.75       66.35      8.06 o
   6   9   0     2372.28     2350.47     33.58 o
   7   9   0       23.21       -0.40     12.30 o
   8   9   0      474.96      507.13     23.43 o
   9   9   0      109.53      155.46     18.43 o
  10   9   0      659.66      636.94     29.27 o
  11   9   0      224.88      225.53     22.37 o
  12   9   0       67.74       59.80     21.25 o
  13   9   0       97.02      106.88     22.56 o
  14   9   0       11.43       19.69     25.91 o
 -12  10   0        8.61       18.74     35.03 o
 -11  10   0      264.30      302.35     40.15 o
 -10  10   0      346.84      384.69     39.99 o
  -9  10   0        4.74       -3.49     43.00 o
  -8  10   0      469.37      367.15     34.46 o
  -7  10   0       15.33        0.04     16.80 o
  -6  10   0      128.08      104.77     14.49 o
  -5  10   0      286.26      315.41     17.41 o
  -4  10   0       54.29       66.32     13.95 o
  -3  10   0      271.81      303.08     10.03 o
  -2  10   0     2694.03     2626.07     29.82 o
  -1  10   0     2234.96     2162.59     24.86 o
   0  10   0     6010.53     5930.39     54.23 o
   1  10   0     2702.91     2513.37     26.06 o
   2  10   0     1317.25     1166.25     18.48 o
   3  10   0     9957.78     9871.66     92.65 o
   4  10   0     2967.11     3028.20     37.45 o
   5  10   0     8543.63     7948.75     93.02 o
   6  10   0     1152.46     1145.74     24.61 o
   7  10   0      165.73      196.78     11.35 o
   8  10   0      304.39      312.12     28.89 o
   9  10   0      199.20      208.01     20.88 o
  10  10   0       49.37       72.11     19.47 o
  11  10   0       31.64       49.42     19.66 o
  12  10   0        0.10       21.08     20.94 o
  13  10   0        1.35      -12.59     22.21 o
  14  10   0      158.96      177.36     32.31 o
 -12  11   0       62.78       71.75     38.86 o
 -11  11   0       69.72       30.40     33.49 o
 -10  11   0       17.09       31.17     31.82 o
  -9  11   0      154.49      105.72     48.21 o
  -8  11   0       30.82       44.03     27.30 o
  -7  11   0      142.96      109.11     27.26 o
  -6  11   0       54.79       52.25     15.89 o
  -5  11   0      161.19      117.66     16.08 o
  -4  11   0      815.47      777.31     25.23 o
  -3  11   0        7.85        3.49      8.38 o
  -2  11   0        1.57        9.72      6.40 o
  -1  11   0      492.70      417.80     10.07 o
   0  11   0     1135.27     1182.05     16.89 o
   1  11   0        9.68       12.41      5.78 o
   2  11   0      329.71      346.49     12.08 o
   3  11   0      685.45      717.66     17.05 o
   4  11   0       96.78      144.99     11.24 o
   5  11   0     5496.85     5336.48     63.62 o
   6  11   0      774.09      720.17     19.61 o
   7  11   0      364.80      383.31     18.22 o
   8  11   0      113.42      112.07     14.14 o
   9  11   0     1416.79     1426.10     35.86 o
  10  11   0      750.06      741.14     34.69 o
  11  11   0      271.64      287.32     26.73 o
  12  11   0      366.29      418.32     30.56 o
  13  11   0      177.65      225.93     31.81 o
  14  11   0       36.60       48.92     28.66 o
 -11  12   0      685.69      849.70    193.91 o
 -10  12   0      366.38      337.00     43.20 o
  -9  12   0        8.32      -35.03     32.31 o
  -8  12   0      315.71      235.09     53.19 o
  -7  12   0      756.80      706.14     67.38 o
  -6  12   0      697.16      722.07     34.76 o
  -5  12   0       59.25       62.85     15.22 o
  -4  12   0      558.19      535.57     22.46 o
  -3  12   0     1121.55     1079.72     24.43 o
  -2  12   0      952.30      973.14     18.23 o
  -1  12   0      153.50      148.88      8.10 o
   0  12   0        9.15        3.86      6.21 o
   1  12   0      448.64      442.58     13.09 o
   2  12   0        9.23       21.73      8.32 o
   3  12   0       76.36       65.56     11.16 o
   4  12   0      253.22      255.72     14.36 o
   5  12   0      250.71      217.44     13.13 o
   6  12   0      849.47      803.11     20.66 o
   7  12   0       37.78       36.24     11.94 o
   8  12   0        7.46       18.46     13.99 o
   9  12   0     1249.91     1210.56     34.85 o
  10  12   0       94.29       75.27     17.37 o
  11  12   0       40.92       38.47     17.41 o
  12  12   0       33.60       23.65     24.00 o
  13  12   0       42.59       40.36     29.26 o
 -11  13   0        5.77       11.08     40.01 o
 -10  13   0      164.08      121.40     40.20 o
  -9  13   0       12.01       21.04     32.87 o
  -8  13   0     1063.62     1176.83     61.44 o
  -7  13   0      950.48      936.93     42.31 o
  -6  13   0      125.64      161.60     33.86 o
  -5  13   0     1697.88     1640.51     43.92 o
  -4  13   0     1023.89      951.40     33.35 o
  -3  13   0     3859.06     3792.77     60.32 o
  -2  13   0     1504.53     1461.74     27.39 o
  -1  13   0      590.94      598.93     17.14 o
   0  13   0      394.03      412.26     12.42 o
   1  13   0       95.67      109.07     10.41 o
   2  13   0       63.76       53.64     11.12 o
   3  13   0     1774.43     1709.97     31.06 o
   4  13   0      465.19      493.83     19.58 o
   5  13   0      256.17      253.26     14.69 o
   6  13   0       82.63       88.05     14.54 o
   7  13   0        8.86        6.33     12.75 o
   8  13   0     1211.95     1250.29     30.16 o
   9  13   0        2.89       28.41     19.08 o
  10  13   0      282.67      256.70     32.12 o
  11  13   0       43.27       23.32     19.19 o
  12  13   0        9.28       10.77     20.93 o
  13  13   0       31.40      -18.02     21.88 o
 -10  14   0      114.23      106.94     42.80 o
  -9  14   0      236.03      230.70     43.22 o
  -8  14   0      279.85      264.39     68.30 o
  -7  14   0        0.26      -32.48     22.79 o
  -6  14   0       11.25        1.30     40.23 o
  -5  14   0      701.87      724.21     46.30 o
  -4  14   0       41.47       44.22     16.20 o
  -3  14   0      988.33     1099.03     28.53 o
  -2  14   0     2660.89     2705.48     73.31 o
  -1  14   0      557.48      552.05     17.47 o
   0  14   0      149.51      160.11     11.71 o
   1  14   0     3371.82     3320.59     47.36 o
   2  14   0     4228.96     4043.85     60.00 o
   3  14   0     2031.13     1956.00     36.91 o
   4  14   0     5082.18     4988.13     72.04 o
   5  14   0     3108.09     3078.51     51.47 o
   6  14   0      434.41      422.42     22.90 o
   7  14   0     1996.42     1999.52     38.30 o
   8  14   0       95.32       82.64     21.53 o
   9  14   0      134.91      125.63     20.85 o
  10  14   0       75.48       32.17     19.67 o
  11  14   0       25.38       25.81     20.15 o
  12  14   0       83.83       96.63     25.06 o
  13  14   0       38.35       81.32     26.95 o
 -10  15   0       39.48       52.59     44.34 o
  -9  15   0      122.06       94.35     42.58 o
  -8  15   0       50.19       67.10     30.16 o
  -7  15   0        2.95       46.53     28.59 o
  -6  15   0      234.19      247.87     35.81 o
  -5  15   0      202.51      119.01     42.19 o
  -4  15   0     1232.68     1226.06     75.64 o
  -3  15   0       31.00       53.19     15.35 o
  -2  15   0     2150.29     2057.25     45.78 o
  -1  15   0        5.34        9.65     12.52 o
   0  15   0      313.01      279.75     18.98 o
   1  15   0      767.83      781.71     21.59 o
   2  15   0        8.29        5.15     12.16 o
   3  15   0      696.59      716.39     23.59 o
   4  15   0      856.98      776.32     24.59 o
   5  15   0      135.55      152.69     16.44 o
   6  15   0      151.37      160.53     16.38 o
   7  15   0      837.89      869.45     26.66 o
   8  15   0      157.97      177.95     21.46 o
   9  15   0      817.22      773.92     41.59 o
  10  15   0      191.36      191.19     24.41 o
  11  15   0      111.61      131.64     26.17 o
  12  15   0      471.39      522.28     34.72 o
  -9  16   0       60.53       65.34     35.75 o
  -8  16   0       45.57       54.78     32.31 o
  -7  16   0       98.02      131.16     31.43 o
  -6  16   0       41.06       42.94     32.16 o
  -5  16   0      491.86      555.59     57.91 o
  -4  16   0       22.31        3.02     39.06 o
  -3  16   0      554.25      499.29     27.14 o
  -2  16   0      542.84      585.16     28.46 o
  -1  16   0      336.94      364.38     24.23 o
   0  16   0      133.86      144.60     18.07 o
   1  16   0       27.19       20.48     12.24 o
   2  16   0      229.10      237.29     23.20 o
   3  16   0       29.54       55.89     17.28 o
   4  16   0      235.46      191.87     24.15 o
   5  16   0       39.87       15.97     19.25 o
   6  16   0      186.26      204.74     23.84 o
   7  16   0      211.13      245.48     21.74 o
   8  16   0      134.75      185.75     27.87 o
   9  16   0       14.04       25.13     29.77 o
  10  16   0       73.14       84.95     25.82 o
  11  16   0       50.91       41.93     26.70 o
  12  16   0        3.05       -1.39     28.71 o
  -8  17   0        8.98      -29.72     37.51 o
  -7  17   0       54.36       79.41     36.72 o
  -6  17   0      720.37      786.25     54.12 o
  -5  17   0      621.23      617.56     66.40 o
  -4  17   0       50.28      110.38     44.05 o
  -3  17   0       59.61        2.13     29.53 o
  -2  17   0      336.54      285.65     52.14 o
  -1  17   0      958.95      905.24     97.17 o
   0  17   0        3.54       -1.03     16.96 o
   1  17   0      605.41      624.85     25.98 o
   2  17   0       97.12       73.57     18.24 o
   3  17   0       25.25       25.23     18.44 o
   4  17   0        0.11      -15.65     17.46 o
   5  17   0      300.34      270.75     26.69 o
   6  17   0        0.58       14.37     21.34 o
   7  17   0      180.21      200.92     25.82 o
   8  17   0       53.70       49.40     22.43 o
   9  17   0        8.29       -7.66     25.05 o
  10  17   0        2.99      -18.37     25.55 o
  11  17   0        7.30       34.35     28.46 o
  -7  18   0        2.79       15.40     54.27 o
  -6  18   0        7.92       17.50     49.55 o
  -5  18   0      491.60      396.09     61.22 o
  -4  18   0       66.24      109.07     48.83 o
  -3  18   0     1194.87     1262.26     53.81 o
  -2  18   0       14.15      -18.80     56.50 o
  -1  18   0     1656.37     1533.02     59.20 o
   0  18   0      915.70      855.88     40.07 o
   1  18   0     1038.34     1157.94     63.84 o
   2  18   0     1194.08     1207.67     39.38 o
   3  18   0      304.28      334.08     25.43 o
   4  18   0      359.39      408.39     32.82 o
   5  18   0      693.60      666.50     36.38 o
   6  18   0      800.98      787.23     38.02 o
   7  18   0        7.98      -11.71     23.20 o
   8  18   0       46.50       47.74     29.43 o
   9  18   0      452.98      424.16     27.61 o
  10  18   0        0.88      -18.89     30.06 o
  -6  19   0      179.21      235.76     60.37 o
  -5  19   0      234.28      190.08     58.33 o
  -4  19   0      542.89      678.72     68.69 o
  -3  19   0       91.45      144.30     30.88 o
  -2  19   0     1384.18     1364.31     58.98 o
  -1  19   0      425.06      539.21     40.38 o
   0  19   0      529.57      578.87     52.78 o
   1  19   0       64.39      113.16     36.03 o
   2  19   0        6.38       40.41     24.36 o
   3  19   0      104.82       79.71     22.43 o
   4  19   0      150.96      153.65     23.98 o
   5  19   0      344.72      413.86     56.84 o
   6  19   0      174.52      209.80     29.25 o
   7  19   0      105.10       97.04     38.57 o
   8  19   0       76.58       54.48     34.82 o
   9  19   0      660.14      686.79     63.16 o
  10  19   0       28.45       28.34     37.45 o
  -5  20   0      125.92      108.08     53.88 o
  -4  20   0       10.22       41.56     51.26 o
  -3  20   0       33.96       49.81     48.44 o
  -2  20   0        0.23      -34.95     28.31 o
  -1  20   0        0.88       62.37     41.06 o
   0  20   0      497.52      511.77     61.35 o
   1  20   0       47.81       -0.86     36.37 o
   2  20   0       60.45       23.55     35.73 o
   3  20   0      161.35      242.08     30.07 o
   4  20   0       99.58      124.87     25.39 o
   5  20   0      828.97      743.88     35.76 o
   6  20   0      361.06      393.14     34.53 o
   7  20   0       42.34       43.24     27.52 o
   8  20   0      438.76      416.75     35.63 o
   9  20   0       56.56       13.96     25.78 o
  -4  21   0       77.53       58.60     54.80 o
  -3  21   0       18.11       97.27     51.19 o
  -2  21   0      168.42      133.12     39.72 o
  -1  21   0        0.23       -8.04     29.56 o
   0  21   0       50.99      -14.03     47.59 o
   1  21   0        7.87      -83.30     52.30 o
   2  21   0       30.25        4.93     37.26 o
   3  21   0      215.37      215.16     35.05 o
   4  21   0      473.42      439.62     39.19 o
   5  21   0      141.26      193.95     27.74 o
   6  21   0       66.36       52.49     29.13 o
   7  21   0        1.19      -16.61     27.46 o
   8  21   0       90.22      150.31     33.88 o
  -2  22   0      365.64      486.43     43.24 o
  -1  22   0      546.47      669.15     71.64 o
   0  22   0      209.10      244.22     58.40 o
   1  22   0      227.68      310.63     77.21 o
   2  22   0      117.61      171.05     51.85 o
   3  22   0      401.85      378.21     50.42 o
   4  22   0        4.48      -24.91     41.66 o
   5  22   0       41.51        7.74     29.27 o
   6  22   0       17.19       -4.41     39.68 o
   1  23   0      129.46      164.65     47.63 o
   2  23   0      111.02       57.54     42.36 o
   3  23   0      117.61       60.64    123.75 o
  -5 -22   1       74.52       63.57     31.00 o
  -4 -22   1      143.88      221.07    104.84 o
  -3 -22   1       68.26       60.24     41.17 o
  -2 -22   1       15.04      -11.79     39.46 o
  -1 -22   1        5.47       53.45     42.55 o
   0 -22   1        4.28      -48.70     47.32 o
   1 -22   1       10.50       23.86     48.18 o
  -7 -21   1       75.10       64.45     31.11 o
  -6 -21   1       58.54       46.29     35.26 o
  -5 -21   1        8.16       -7.27     25.01 o
  -4 -21   1      266.57      292.86     36.88 o
  -3 -21   1      387.71      363.45     49.05 o
  -2 -21   1      291.59      306.13     48.74 o
  -1 -21   1      907.69     1080.47     66.77 o
   0 -21   1       90.80      107.76     53.81 o
   1 -21   1      545.14      587.81     67.31 o
   2 -21   1      236.04      321.10     39.85 o
   3 -21   1       61.74       30.81     51.32 o
  -8 -20   1        6.10       -8.10     27.78 o
  -7 -20   1      477.78      477.67     37.78 o
  -6 -20   1       31.25       16.66     27.70 o
  -5 -20   1      222.40      319.47     29.72 o
  -4 -20   1      369.73      362.88     30.82 o
  -3 -20   1       81.91       74.58     28.15 o
  -2 -20   1      431.24      470.84    101.07 o
  -1 -20   1       32.86        0.48     35.84 o
   0 -20   1       15.70      -19.40     42.28 o
   1 -20   1       72.38       82.11     30.46 o
   2 -20   1       24.16       38.96     31.53 o
   3 -20   1       76.56      114.31     50.47 o
   4 -20   1      547.62      494.08     68.43 o
   5 -20   1       36.45      100.22     53.75 o
  -9 -19   1        0.28        8.97     23.05 o
  -8 -19   1       38.02       59.78     27.15 o
  -7 -19   1       65.45       97.63     28.06 o
  -6 -19   1        7.76      -11.87     25.16 o
  -5 -19   1      458.22      524.37     31.63 o
  -4 -19   1      281.71      297.74     27.45 o
  -3 -19   1      375.81      366.26     32.39 o
  -2 -19   1     1096.33     1167.28     45.17 o
  -1 -19   1      244.71      251.10     41.81 o
   0 -19   1      300.43      319.86     30.17 o
   1 -19   1      314.24      353.94     39.56 o
   2 -19   1      267.82      300.19     36.59 o
   3 -19   1      163.28      239.57     53.75 o
   4 -19   1       10.92      -47.39     45.82 o
   5 -19   1      435.57      390.97     66.33 o
   6 -19   1       12.83       12.39     54.66 o
 -10 -18   1       58.53       59.27     30.48 o
  -9 -18   1      155.33      137.12     24.04 o
  -8 -18   1      163.82      151.07     27.34 o
  -7 -18   1      105.44      132.46     26.40 o
  -6 -18   1       91.11       89.05     29.37 o
  -5 -18   1      152.15      118.96     30.76 o
  -4 -18   1        0.89       20.90     21.07 o
  -3 -18   1      173.72      125.40     22.85 o
  -2 -18   1      317.47      335.01     29.39 o
  -1 -18   1      196.60      217.83     38.20 o
   0 -18   1        0.04        1.82     21.78 o
   1 -18   1        8.67      -19.09     37.13 o
   2 -18   1       56.66       26.68     42.24 o
   3 -18   1        2.17      -48.91     25.96 o
   4 -18   1        3.50       -6.23     42.41 o
   5 -18   1       96.86      -42.01     48.11 o
   6 -18   1       15.09      -15.21     47.72 o
   7 -18   1      166.73      140.33     61.61 o
 -11 -17   1       25.97       32.89     31.64 o
 -10 -17   1      157.13      190.29     33.05 o
  -9 -17   1      363.38      366.10     23.71 o
  -8 -17   1       10.52       12.13     20.92 o
  -7 -17   1       14.61      -20.38     24.88 o
  -6 -17   1      188.75      141.62     25.61 o
  -5 -17   1        9.79        6.80     22.09 o
  -4 -17   1      766.30      831.15     37.84 o
  -3 -17   1       52.87       30.55     19.31 o
  -2 -17   1      552.78      593.50     29.12 o
  -1 -17   1        6.65       42.80     22.56 o
   0 -17   1     1372.79     1380.29     41.47 o
   1 -17   1      117.78      159.20     48.04 o
   2 -17   1      282.40      254.19     32.06 o
   3 -17   1       43.75       49.60     33.17 o
   4 -17   1        7.91      -30.67     40.44 o
   5 -17   1        0.88       59.51     45.88 o
   6 -17   1       90.27        2.43     47.78 o
   7 -17   1       14.65      -20.01     34.92 o
   8 -17   1      126.26       85.07     49.29 o
 -11 -16   1      349.30      316.43     33.00 o
 -10 -16   1      207.03      230.29     41.21 o
  -9 -16   1      383.64      430.54     38.43 o
  -8 -16   1      287.01      268.27     30.37 o
  -7 -16   1      926.32      864.98     33.63 o
  -6 -16   1      297.48      275.76     25.92 o
  -5 -16   1     1390.19     1394.17     45.39 o
  -4 -16   1       18.75       -8.10     16.84 o
  -3 -16   1      514.08      524.64     27.45 o
  -2 -16   1        9.45       11.17     17.71 o
  -1 -16   1       33.54       43.44     13.91 o
   0 -16   1        1.62       21.90     14.93 o
   1 -16   1      124.98      187.95     28.40 o
   2 -16   1       66.16       64.71     25.49 o
   3 -16   1      102.55      103.66     20.89 o
   4 -16   1      610.43      668.03     62.66 o
   5 -16   1      106.26      152.97     33.11 o
   6 -16   1      928.77      939.13     55.14 o
   7 -16   1       11.56       34.60     34.57 o
   8 -16   1      160.30      191.54     35.77 o
   9 -16   1       39.77       43.85     34.84 o
 -12 -15   1       70.61       48.40     26.86 o
 -11 -15   1       17.24      -45.91     23.51 o
 -10 -15   1       14.64        5.75     23.04 o
  -9 -15   1        0.45      -14.19     22.47 o
  -8 -15   1       20.91       -7.42     17.51 o
  -7 -15   1       83.67      108.30     25.15 o
  -6 -15   1      268.75      283.36     36.94 o
  -5 -15   1       53.89       59.34     20.35 o
  -4 -15   1      139.58      167.62     17.19 o
  -3 -15   1     5152.82     5055.14     73.48 o
  -2 -15   1     1536.65     1458.73     33.16 o
  -1 -15   1     3187.12     3219.78     47.71 o
   0 -15   1     2096.03     2147.01     39.48 o
   1 -15   1     1795.66     1671.32     38.26 o
   2 -15   1      728.05      713.58     39.31 o
   3 -15   1     1636.26     1671.26     41.08 o
   4 -15   1      542.73      558.36     35.67 o
   5 -15   1      867.14     1001.61     52.17 o
   6 -15   1      143.80      121.06     28.02 o
   7 -15   1      231.08      245.41     32.61 o
   8 -15   1        3.75        5.91     29.10 o
   9 -15   1      282.53      576.64    114.80 o
 -12 -14   1       92.20      114.82     26.67 o
 -11 -14   1        4.56      -16.40     22.47 o
 -10 -14   1       18.50        9.52     21.74 o
  -9 -14   1      181.87      172.55     24.54 o
  -8 -14   1        0.52      -10.94     14.48 o
  -7 -14   1       19.90       20.39     16.12 o
  -6 -14   1     1030.02      962.00     28.90 o
  -5 -14   1       11.47      -12.01     12.47 o
  -4 -14   1       64.13      107.51     14.12 o
  -3 -14   1      227.03      212.98     17.93 o
  -2 -14   1      303.34      284.47     16.97 o
  -1 -14   1      118.25       70.58     11.50 o
   0 -14   1      217.81      225.63     13.57 o
   1 -14   1      999.12      956.31     24.07 o
   2 -14   1       99.27       89.84     16.11 o
   3 -14   1        2.29        9.31     13.21 o
   4 -14   1       89.77       92.05     17.27 o
   5 -14   1      916.23      905.71     90.29 o
   6 -14   1       82.49       91.90     25.78 o
   7 -14   1      819.15      742.55     41.30 o
   8 -14   1      335.84      383.46     36.27 o
   9 -14   1      206.77      141.62     39.36 o
  10 -14   1      492.25      571.58     54.78 o
 -13 -13   1       32.78       58.90     24.90 o
 -12 -13   1       20.82       10.02     22.46 o
 -11 -13   1        6.64       11.99     21.70 o
 -10 -13   1       71.12       61.32     26.96 o
  -9 -13   1        3.18      -24.42     17.21 o
  -8 -13   1        0.82       -3.16     12.75 o
  -7 -13   1      573.46      588.21     23.16 o
  -6 -13   1      168.97      171.68     13.90 o
  -5 -13   1       57.97       64.82     12.08 o
  -4 -13   1        1.41       -5.39     10.90 o
  -3 -13   1      109.76      114.12     12.64 o
  -2 -13   1     1562.24     1505.74     38.28 o
  -1 -13   1      318.42      356.65     15.34 o
   0 -13   1     1062.21     1052.06     23.20 o
   1 -13   1     1136.43     1146.75     21.81 o
   2 -13   1       13.01        2.33      9.89 o
   3 -13   1      873.96      788.32     22.80 o
   4 -13   1        6.67       -5.23     14.19 o
   5 -13   1        5.54       11.37     18.35 o
   6 -13   1      160.20      136.91     24.86 o
   7 -13   1       15.33       20.08     23.34 o
   8 -13   1      251.41      317.51     40.96 o
   9 -13   1      488.39      574.06     50.40 o
  10 -13   1       16.97      -11.13     55.22 o
  11 -13   1       52.53       60.90     41.08 o
 -13 -12   1      287.26      294.00     37.04 o
 -12 -12   1      140.29      174.30     23.28 o
 -11 -12   1      206.09      241.41     24.19 o
 -10 -12   1      325.66      314.78     23.19 o
  -9 -12   1      386.63      387.27     26.50 o
  -8 -12   1      387.46      393.05     28.94 o
  -7 -12   1      754.20      784.13     26.50 o
  -6 -12   1     1701.34     1574.70     30.16 o
  -5 -12   1     1335.76     1160.52     25.58 o
  -4 -12   1      325.17      296.76     14.86 o
  -3 -12   1     4054.23     4049.18     57.90 o
  -2 -12   1       85.27       97.80     11.56 o
  -1 -12   1       74.17       72.02      8.92 o
   0 -12   1        2.37       18.80      7.47 o
   1 -12   1      693.40      728.34     14.84 o
   2 -12   1        6.72       17.58      7.64 o
   3 -12   1       35.93       46.11     10.96 o
   4 -12   1      568.02      587.81     24.06 o
   5 -12   1      383.36      387.28     21.54 o
   6 -12   1      504.42      398.97     28.72 o
   7 -12   1      133.45      159.02     25.02 o
   8 -12   1       30.31       57.64     30.25 o
   9 -12   1      115.82       84.46     33.06 o
  10 -12   1       17.55      -28.78     47.39 o
  11 -12   1       10.48      -50.30     35.96 o
 -13 -11   1       93.58       66.72     43.94 o
 -12 -11   1      528.29      553.20     65.57 o
 -11 -11   1      152.29      159.50     18.93 o
 -10 -11   1       60.52       32.58     15.29 o
  -9 -11   1       31.11       15.78     14.44 o
  -8 -11   1      299.18      304.27     18.73 o
  -7 -11   1       91.54       46.09     13.28 o
  -6 -11   1      778.50      757.45     19.66 o
  -5 -11   1     1422.74     1386.44     26.87 o
  -4 -11   1       25.47       14.61      8.93 o
  -3 -11   1     1864.82     1735.46     27.06 o
  -2 -11   1     2607.03     2557.72     35.02 o
  -1 -11   1     5879.33     5870.15     61.05 o
   0 -11   1     1860.94     1862.64     23.00 o
   1 -11   1     4883.28     4961.12     45.71 o
   2 -11   1     4966.76     4967.08     52.68 o
   3 -11   1     2435.12     2401.79     41.89 o
   4 -11   1      787.74      797.48     23.97 o
   5 -11   1      763.25      831.40     27.74 o
   6 -11   1      710.66      649.58     27.40 o
   7 -11   1       41.63       54.74     26.72 o
   8 -11   1        1.44        3.95     33.36 o
   9 -11   1      110.80      149.80     52.44 o
  10 -11   1      350.13      284.83     39.46 o
  11 -11   1       60.57        5.36     39.75 o
  12 -11   1      413.31      460.64     90.62 o
 -14 -10   1        5.12      -37.62     50.73 o
 -13 -10   1      137.11      175.00     29.88 o
 -12 -10   1      191.43      159.53     34.05 o
 -11 -10   1       13.62       -5.80     19.98 o
 -10 -10   1       89.51       68.53     15.45 o
  -9 -10   1      304.67      280.86     16.60 o
  -8 -10   1      387.98      372.29     21.91 o
  -7 -10   1     1617.26     1486.86     29.33 o
  -6 -10   1      877.59      874.26     22.19 o
  -5 -10   1      868.83      905.47     24.02 o
  -4 -10   1     3475.11     3635.66     44.60 o
  -3 -10   1      830.01      846.77     15.65 o
  -2 -10   1       74.23       46.59      6.86 o
  -1 -10   1        8.95        0.91      5.32 o
   0 -10   1      135.62      151.67      7.11 o
   1 -10   1      758.43      749.21     12.75 o
   2 -10   1       49.83       42.17      6.46 o
   3 -10   1      214.51      218.36      9.24 o
   4 -10   1     2636.82     2482.18     43.44 o
   5 -10   1      218.09      200.19     15.83 o
   6 -10   1     1342.36     1341.71     33.87 o
   7 -10   1     1272.56     1247.44     43.05 o
   8 -10   1     1254.26     1248.74     55.68 o
   9 -10   1      679.93      704.82     54.66 o
  10 -10   1      401.37      416.20     42.19 o
  11 -10   1      444.45      405.34     45.36 o
  12 -10   1      247.02      279.20     43.10 o
 -14  -9   1       29.76       41.92     28.64 o
 -13  -9   1      103.50       97.69     27.88 o
 -12  -9   1       15.38      -14.20     19.51 o
 -11  -9   1        4.65      -15.65     18.27 o
 -10  -9   1       97.94       87.74     19.88 o
  -9  -9   1       78.12       55.60     18.30 o
  -8  -9   1       15.01        7.74     14.40 o
  -7  -9   1       53.15       34.03     10.29 o
  -6  -9   1       30.69       11.92      8.50 o
  -5  -9   1      105.20      102.49      9.85 o
  -4  -9   1        0.52       -0.82      5.27 o
  -3  -9   1        4.59        5.26      5.74 o
  -2  -9   1     1219.10     1219.88     17.95 o
  -1  -9   1     1020.53     1137.52     15.60 o
   0  -9   1     1202.31     1319.46     16.60 o
   1  -9   1     5216.14     5313.26     45.58 o
   2  -9   1     1263.00     1224.91     17.12 o
   3  -9   1     2716.46     2698.60     31.01 o
   4  -9   1       14.75       10.40      7.58 o
   5  -9   1      953.97      912.52     25.98 o
   6  -9   1       49.61       51.28     14.77 o
   7  -9   1     2455.47     2245.41     57.38 o
   8  -9   1      242.71      265.99     23.34 o
   9  -9   1        3.45      -10.37     23.85 o
  10  -9   1      331.17      331.40     37.42 o
  11  -9   1        0.27      -19.54     30.10 o
  12  -9   1        8.58      -19.97     32.11 o
 -14  -8   1       15.81       34.46     27.05 o
 -13  -8   1     1027.91     1009.98     45.01 o
 -12  -8   1       85.96      103.30     21.04 o
 -11  -8   1      680.65      731.22     32.19 o
 -10  -8   1      159.43      197.22     20.26 o
  -9  -8   1      455.61      521.90     26.32 o
  -8  -8   1      138.92      140.84     15.91 o
  -7  -8   1     1368.28     1353.69     35.61 o
  -6  -8   1      834.46      827.53     21.91 o
  -5  -8   1       93.56       90.77      8.01 o
  -4  -8   1      254.57      198.45      6.99 o
  -3  -8   1      549.58      548.39     11.68 o
  -2  -8   1     1247.48     1105.68     16.97 o
  -1  -8   1     2818.44     3023.96     29.61 o
   0  -8   1      175.87      199.95      6.76 o
   1  -8   1      216.92      246.73      8.38 o
   2  -8   1     1608.68     1748.66     21.61 o
   3  -8   1     1614.87     1670.28     19.87 o
   4  -8   1       21.32       43.07      9.84 o
   5  -8   1      408.28      383.44     16.63 o
   6  -8   1      915.71      944.72     55.16 o
   7  -8   1       38.07       36.15     13.58 o
   8  -8   1        2.09       -7.43     15.76 o
   9  -8   1      166.05      179.17     21.74 o
  10  -8   1      159.96      213.77     31.14 o
  11  -8   1        1.90      -20.13     27.49 o
  12  -8   1       79.77       41.78     33.00 o
  13  -8   1      199.96      215.13     40.19 o
 -14  -7   1      463.64      539.51     38.49 o
 -13  -7   1       31.14       54.61     27.23 o
 -12  -7   1      295.69      244.65     39.25 o
 -11  -7   1       84.58       80.07     17.31 o
 -10  -7   1      611.83      614.32     25.33 o
  -9  -7   1      473.35      455.43     23.10 o
  -8  -7   1       19.42       13.12     19.20 o
  -7  -7   1        2.52        5.06     11.64 o
  -6  -7   1     1682.81     1600.71     24.53 o
  -5  -7   1      421.00      366.62     15.07 o
  -4  -7   1     6890.87     6899.03     76.60 o
  -3  -7   1     1293.31     1209.18     15.85 o
  -2  -7   1      184.68      109.58      5.58 o
  -1  -7   1     7858.17     7960.61     63.26 o
   0  -7   1     3857.55     3559.20     34.81 o
   1  -7   1    10461.89    10789.02     98.21 o
   2  -7   1     1291.86     1294.45     16.29 o
   3  -7   1     6573.40     6492.04     59.24 o
   4  -7   1     5788.74     5838.25     64.01 o
   5  -7   1     2287.60     2215.68     36.15 o
   6  -7   1      207.37      202.54     15.01 o
   7  -7   1      554.30      529.95     31.66 o
   8  -7   1       18.06       13.28     14.52 o
   9  -7   1       11.51       42.69     22.17 o
  10  -7   1      258.82      297.28     32.97 o
  11  -7   1       74.02       27.29     26.83 o
  12  -7   1      166.49      191.82     33.74 o
  13  -7   1        3.37      -40.53     30.95 o
 -14  -6   1        0.42       28.88     24.11 o
 -13  -6   1       40.14      -37.95     56.50 o
 -12  -6   1       28.72        6.24     26.92 o
 -11  -6   1        4.66        1.96     25.08 o
 -10  -6   1     1071.56     1019.56     52.16 o
  -9  -6   1      901.14      822.50     39.63 o
  -8  -6   1     1579.90     1444.68     35.95 o
  -7  -6   1     1410.88     1335.91     25.43 o
  -6  -6   1     2431.05     2340.68     34.43 o
  -5  -6   1     5276.93     5170.65     59.61 o
  -4  -6   1     3671.78     3982.17     46.72 o
  -3  -6   1     9318.68     9861.64     86.44 o
  -2  -6   1     2714.32     2771.58     27.47 o
  -1  -6   1       80.48       54.44      4.38 o
   0  -6   1      848.30      872.44     11.67 o
   1  -6   1     2006.64     2254.01     24.72 o
   2  -6   1      116.42      101.00      4.47 o
   3  -6   1     2062.21     2160.58     26.27 o
   4  -6   1      316.53      357.99      9.50 o
   5  -6   1     1767.41     1713.16     29.29 o
   6  -6   1     2261.37     2149.78     43.69 o
   7  -6   1       21.96       24.67     11.46 o
   8  -6   1      487.99      546.33     36.56 o
   9  -6   1     1880.93     1705.02     78.33 o
  10  -6   1      554.89      627.94     36.55 o
  11  -6   1      256.33      234.30     29.68 o
  12  -6   1       24.26       22.22     27.24 o
  13  -6   1      138.98      190.43     54.83 o
 -14  -5   1       99.23      165.30     71.71 o
 -13  -5   1       87.86       95.83     62.40 o
 -12  -5   1      459.34      473.10     74.13 o
 -11  -5   1     1867.39     1893.02     65.12 o
 -10  -5   1      105.68       79.67     21.18 o
  -9  -5   1       80.08       62.35     17.84 o
  -8  -5   1        9.11        5.56     15.64 o
  -7  -5   1        7.68       21.86     13.88 o
  -6  -5   1     1117.78     1168.68     35.66 o
  -5  -5   1     2161.17     2163.43     27.91 o
  -4  -5   1      726.15      606.88     12.24 o
  -3  -5   1     3726.55     4170.89     44.45 o
  -2  -5   1      213.39      204.53      5.98 o
  -1  -5   1     5722.03     5814.27     52.82 o
   0  -5   1    11167.23    12183.95    110.62 o
   1  -5   1       71.73       87.22      4.80 o
   2  -5   1    14500.08    15264.95    129.88 o
   3  -5   1    14954.62    16299.08    151.18 o
   4  -5   1     1722.93     1543.43     19.81 o
   5  -5   1     1558.88     1460.10     21.39 o
   6  -5   1      181.92      195.01     11.45 o
   7  -5   1     1743.20     1752.75     36.41 o
   8  -5   1        9.69       13.43     13.66 o
   9  -5   1      411.96      427.75     27.75 o
  10  -5   1      128.79      118.98     22.18 o
  11  -5   1      324.88      324.61     31.10 o
  12  -5   1      114.36      113.32     27.55 o
  13  -5   1       11.75       46.54     28.88 o
  14  -5   1       12.14      -34.31     35.66 o
 -14  -4   1       77.59      168.78     71.31 o
 -13  -4   1       65.92       75.05     60.24 o
 -12  -4   1      644.60      682.78     82.06 o
 -11  -4   1       12.37      -16.08     22.40 o
 -10  -4   1      103.64      110.29     24.13 o
  -9  -4   1      380.68      412.20     25.61 o
  -8  -4   1      153.13      184.21     17.16 o
  -7  -4   1     1133.37     1189.02     37.72 o
  -6  -4   1        9.08       13.91      9.37 o
  -5  -4   1       36.07       25.33      7.34 o
  -4  -4   1      137.00      212.86      8.64 o
  -3  -4   1      894.31      945.70     14.60 o
  -2  -4   1      427.57      430.25      9.78 o
  -1  -4   1      319.33      324.24      5.63 o
   0  -4   1      157.76      149.04      4.74 o
   1  -4   1      231.92      241.54      7.85 o
   2  -4   1     8907.68     9568.22     86.90 o
   3  -4   1      320.39      338.00      7.26 o
   4  -4   1      420.10      403.97      9.76 o
   5  -4   1     1245.25     1132.42     16.55 o
   6  -4   1       45.13       44.14      7.16 o
   7  -4   1       13.47        1.34     14.30 o
   8  -4   1       37.21       35.21     10.16 o
   9  -4   1      369.99      370.83     23.89 o
  10  -4   1      882.28      908.68     38.10 o
  11  -4   1      130.35      164.32     53.85 o
  12  -4   1      376.44      433.83     33.26 o
  13  -4   1       88.35       94.09     33.82 o
  14  -4   1      271.13      319.46     36.77 o
 -14  -3   1        7.05       31.34     25.97 o
 -13  -3   1      264.40      285.84     71.57 o
 -12  -3   1        2.79        4.26     49.88 o
 -11  -3   1       64.77       41.10     46.47 o
 -10  -3   1      739.48      748.44     37.65 o
  -9  -3   1       97.56       78.22     15.86 o
  -8  -3   1      136.97      143.87     15.77 o
  -7  -3   1      737.39      732.88     24.20 o
  -6  -3   1     3510.10     3565.04     73.06 o
  -5  -3   1      125.08      125.39     10.85 o
  -4  -3   1     2212.38     2755.37     43.72 o
  -3  -3   1      211.52      173.63      7.33 o
  -2  -3   1    61524.43    63317.82    649.28 o
  -1  -3   1     1324.63     1280.69     15.12 o
   0  -3   1     8816.63     9172.25     86.70 o
   1  -3   1     8486.27     8604.69     77.94 o
   2  -3   1    23091.62    23912.94    233.16 o
   3  -3   1     1859.21     1887.61     26.62 o
   4  -3   1      463.26      486.58     11.37 o
   5  -3   1      511.26      475.28     11.99 o
   6  -3   1      539.86      579.36     15.37 o
   7  -3   1      411.98      416.57     16.22 o
   8  -3   1     1039.00     1056.33     46.57 o
   9  -3   1      115.66      153.31     27.79 o
  10  -3   1       82.31       76.89     23.66 o
  11  -3   1      174.91      199.73     22.29 o
  12  -3   1      155.44      158.11     23.99 o
  13  -3   1       14.49        9.46     23.78 o
  14  -3   1      168.49      200.85     31.53 o
 -14  -2   1        6.27      -30.15     28.91 o
 -13  -2   1      242.79      287.95     29.73 o
 -12  -2   1      685.61      684.39     59.12 o
 -11  -2   1      445.01      425.84     65.41 o
 -10  -2   1      492.00      506.80     32.46 o
  -9  -2   1      327.43      299.26     19.54 o
  -8  -2   1     2220.85     2211.53     46.39 o
  -7  -2   1     3164.82     3113.81     56.59 o
  -6  -2   1     1826.42     1853.29     34.43 o
  -5  -2   1     8325.68     8756.07    128.48 o
  -4  -2   1    13362.12    13757.46    193.64 o
  -3  -2   1    14539.22    15044.06    234.13 o
  -2  -2   1    24619.07    25234.37    275.70 o
  -1  -2   1       23.04       29.70      2.89 o
   0  -2   1     6530.33     6856.81     65.18 o
   1  -2   1      193.15      191.23      4.59 o
   2  -2   1     5912.63     6139.85     61.85 o
   3  -2   1     3333.35     3572.85     49.74 o
   4  -2   1     3184.11     3492.29     54.26 o
   5  -2   1     3975.68     4107.89     57.50 o
   6  -2   1       11.86       17.74      5.40 o
   7  -2   1     2563.55     2444.15     43.66 o
   8  -2   1      446.09      402.52     25.36 o
   9  -2   1      100.87       93.83     19.01 o
  10  -2   1      653.51      671.67     37.23 o
  11  -2   1      237.83      242.52     35.66 o
  12  -2   1      563.89      644.24     51.58 o
  13  -2   1       77.89       98.61     23.30 o
  14  -2   1      104.61      158.29     27.76 o
 -14  -1   1      117.30      135.87     36.77 o
 -13  -1   1      399.02      434.02     41.03 o
 -12  -1   1       79.68       76.54     35.49 o
 -11  -1   1      177.12      191.63     33.03 o
 -10  -1   1        3.91       12.52     38.47 o
  -9  -1   1     3079.23     3134.05     66.23 o
  -8  -1   1     2632.62     2684.32     51.82 o
  -7  -1   1      247.78      278.09     21.73 o
  -6  -1   1       36.33       58.02      9.07 o
  -5  -1   1     4428.71     4845.47     69.11 o
  -4  -1   1     1725.49     1746.78     35.28 o
  -3  -1   1      269.35      281.21      9.88 o
  -2  -1   1    12888.37    12803.40    179.97 o
  -1  -1   1      280.08      262.00      7.14 o
   0  -1   1    15112.31    15924.95    215.34 o
   1  -1   1       98.77      111.47      3.47 o
   2  -1   1    37227.28    38564.79    487.62 o
   3  -1   1     1028.09     1037.33     18.82 o
   4  -1   1     9847.47    10618.49    149.50 o
   5  -1   1    11511.81    12342.40    173.73 o
   6  -1   1    10361.30    10083.39    144.16 o
   7  -1   1     3887.13     3948.82     67.31 o
   8  -1   1      265.62      247.27     11.77 o
   9  -1   1      729.82      662.27     27.74 o
  10  -1   1      103.64       79.81     40.87 o
  11  -1   1      279.21      302.82     33.30 o
  12  -1   1      250.95      218.26     35.39 o
  13  -1   1       90.69       35.07     33.69 o
  14  -1   1       77.16       98.51     40.44 o
 -14   0   1      309.83      365.08     46.08 o
 -13   0   1        3.48      -13.82     26.77 o
 -12   0   1       74.61       55.44     24.24 o
 -11   0   1      115.20      112.21     22.07 o
 -10   0   1      729.93      762.60     82.88 o
  -9   0   1      115.91      173.37     38.80 o
  -8   0   1      648.72      718.32     34.92 o
  -7   0   1      529.73      489.45     18.33 o
  -6   0   1        1.28       -1.58      7.51 o
  -5   0   1       56.16       66.75      7.51 o
  -4   0   1     1639.51     1584.75     28.56 o
  -3   0   1      741.71      807.67     16.31 o
  -2   0   1      748.64      764.96     14.12 o
  -1   0   1      967.12      949.34     17.44 o
   0   0   1      877.05       -0.69      0.35 o
   1   0   1     1082.46     1145.03     39.03 o
   2   0   1     4265.44     4502.46     85.91 o
   3   0   1     1817.89     1956.60     42.57 o
   4   0   1     6127.98     6473.27    125.15 o
   5   0   1     1868.63     1990.99     56.45 o
   6   0   1       35.80       15.21     12.45 o
   7   0   1      985.08      944.95     62.60 o
   8   0   1      456.87      469.58     25.47 o
   9   0   1      631.29      616.43     58.01 o
  10   0   1       47.61       31.91     15.81 o
  11   0   1     1323.98     1261.87    137.97 o
  12   0   1     1746.24     2007.96     83.50 o
  13   0   1      399.21      518.39     45.36 o
  14   0   1      161.33      174.94     39.79 o
  15   0   1        6.24      -11.86     37.16 o
 -14   1   1       56.95       30.35     37.23 o
 -13   1   1        4.45       26.28     33.36 o
 -12   1   1        9.65       29.49     25.60 o
 -11   1   1      565.74      573.21     55.25 o
 -10   1   1       11.81        5.94     18.08 o
  -9   1   1      460.01      386.98     55.65 o
  -8   1   1        0.82       -8.12      7.10 o
  -7   1   1       62.32       69.03      7.46 o
  -6   1   1        7.79        7.44      7.44 o
  -5   1   1     1834.16     1781.83     32.01 o
  -4   1   1      595.51      706.72     17.36 o
  -3   1   1        6.39        3.40      6.14 o
  -2   1   1     4237.21     4549.01     58.75 o
  -1   1   1    11852.74    12214.51    283.60 o
   1   1   1     5225.43     5705.67    192.90 o
   2   1   1    20329.74    21163.56    461.27 o
   3   1   1     4369.30     4394.15    104.02 o
   4   1   1     5692.79     6000.01    141.00 o
   5   1   1       15.02        4.01      9.69 o
   6   1   1     3909.75     3934.11     85.58 o
   7   1   1     2440.03     2448.25     73.01 o
   8   1   1     1381.81     1322.87     36.55 o
   9   1   1      225.73      209.78     18.81 o
  11   1   1      223.69      254.12     50.01 o
  12   1   1       57.02       60.96     23.20 o
  13   1   1        2.69       -3.08     25.76 o
  14   1   1        9.34        4.33     31.46 o
  15   1   1        1.79       13.11     35.59 o
 -14   2   1        9.88       19.79     41.16 o
 -13   2   1      174.95      225.47     44.70 o
 -12   2   1      137.48      103.73     30.45 o
 -11   2   1      397.53      422.11     34.43 o
 -10   2   1      863.46      827.65     41.54 o
  -9   2   1     1195.53     1172.66     55.32 o
  -8   2   1     2569.75     2528.25     70.46 o
  -7   2   1       96.13       97.02      7.83 o
  -6   2   1     2711.75     2796.72     36.55 o
  -5   2   1     4127.69     4067.48     54.69 o
  -4   2   1     3966.66     4034.40     49.90 o
  -3   2   1       35.24       43.07      6.19 o
  -2   2   1    61731.27    64082.67   1014.01 o
  -1   2   1     5677.21     6063.00     70.75 o
   0   2   1     1478.85     1494.10     24.53 o
   1   2   1      263.21      230.03      7.31 o
   2   2   1     1287.41     1278.88     35.90 o
   3   2   1      466.15      506.61     21.21 o
   4   2   1      189.09      182.69     12.52 o
   5   2   1      794.54      761.01     34.82 o
   6   2   1      477.48      479.87     38.05 o
   7   2   1      931.76      894.75     25.70 o
   8   2   1       22.40       40.07     12.10 o
   9   2   1     2199.21     2032.74     89.64 o
  10   2   1       16.42      -17.44     13.93 o
  11   2   1        4.02       12.98     16.58 o
  12   2   1      146.09       74.59     33.82 o
  13   2   1        2.28       48.57     23.66 o
  14   2   1       71.77       94.45     30.81 o
  15   2   1      137.20      125.65     35.53 o
 -14   3   1      123.09      134.02     29.91 o
 -13   3   1        3.58       27.08     41.95 o
 -12   3   1      408.39      384.75     27.91 o
 -11   3   1      456.29      441.68     24.22 o
 -10   3   1       79.35      102.18     29.56 o
  -9   3   1       77.55       65.15     24.84 o
  -8   3   1      202.36      176.14     20.25 o
  -7   3   1      253.29      263.27     10.67 o
  -6   3   1     2150.98     2230.13     29.32 o
  -5   3   1     1511.95     1744.29     25.09 o
  -4   3   1    14644.25    15396.83    194.58 o
  -3   3   1      304.06      277.12      9.03 o
  -2   3   1    41363.08    44391.96    603.15 o
  -1   3   1    14167.74    15230.56    153.96 o
   0   3   1      872.63      861.42     10.75 o
   1   3   1     8993.22     9487.75    105.12 o
   2   3   1    15177.34    15848.91    297.98 o
   3   3   1    12579.35    12735.33    237.51 o
   4   3   1    26250.08    27034.35    595.37 o
   5   3   1     3032.71     2936.41     57.61 o
   6   3   1     4840.43     4646.70     85.04 o
   7   3   1      452.04      403.00     17.95 o
   8   3   1     2529.13     2454.15     59.19 o
   9   3   1     1170.84     1086.15     32.79 o
  10   3   1      214.13      264.67     28.22 o
  11   3   1        6.33       21.37     41.42 o
  12   3   1      274.57      205.61     47.19 o
 -14   4   1        5.76      -12.89     30.15 o
 -13   4   1      149.83      117.21     38.18 o
 -12   4   1        0.74      -18.89     21.41 o
 -11   4   1       56.93      -14.85     19.20 o
 -10   4   1      289.71      300.10     31.36 o
  -9   4   1       27.92       47.55     19.50 o
  -8   4   1      156.22      157.69     15.08 o
  -7   4   1     1095.94     1065.09     24.76 o
  -6   4   1      262.70      262.72     11.40 o
  -5   4   1     9087.14     9204.37    109.12 o
  -4   4   1     1227.47     1224.86     22.11 o
  -3   4   1     8866.26     9605.15    120.53 o
  -2   4   1      267.02      216.98      5.64 o
  -1   4   1     6813.91     7124.38     64.27 o
   0   4   1     9869.35    10564.90     98.70 o
   1   4   1      238.88      299.77      5.61 o
   2   4   1     3140.54     3189.14     42.33 o
   3   4   1       96.91      144.83      8.12 o
   4   4   1     1455.87     1605.29     37.50 o
   5   4   1     1229.43     1320.30     63.09 o
   6   4   1     1169.75     1134.64     31.52 o
   7   4   1      113.32      112.57     13.27 o
   8   4   1      986.44     1057.95     31.04 o
   9   4   1     2150.06     2026.56     46.51 o
  10   4   1     2382.47     2356.43     59.63 o
  11   4   1      695.98      666.70     37.97 o
  12   4   1      382.16      241.99     58.14 o
  13   4   1      285.33      203.58     60.37 o
 -14   5   1      137.40       96.51     33.10 o
 -13   5   1        6.38      -22.47     26.45 o
 -12   5   1        4.77        7.69     23.67 o
 -11   5   1      162.16      257.90     36.71 o
 -10   5   1      144.07      142.96     22.46 o
  -9   5   1       31.99        1.47     16.72 o
  -8   5   1     1380.94     1269.15     42.15 o
  -7   5   1      805.17      812.84     27.36 o
  -6   5   1      285.52      312.52      9.84 o
  -5   5   1      186.42      228.66     12.75 o
  -4   5   1     3564.26     3864.44     52.84 o
  -3   5   1      556.83      631.00     11.60 o
  -2   5   1       22.71       23.46      2.73 o
  -1   5   1       81.79      137.97      4.84 o
   0   5   1     1740.77     1770.55     18.39 o
   1   5   1     1138.69     1406.04     15.66 o
   2   5   1      695.03      713.80     14.32 o
   3   5   1     1158.74     1004.76     18.58 o
   4   5   1     1867.54     1885.62     32.26 o
   5   5   1    11265.23    11583.32    153.95 o
   6   5   1       97.51       72.23      8.66 o
   7   5   1      261.58      247.58     18.50 o
   8   5   1     2217.51     2192.24     48.30 o
   9   5   1      448.95      491.52     35.08 o
  10   5   1     1040.99     1069.81     56.07 o
  11   5   1      134.73      112.06     25.84 o
  12   5   1        1.49      -11.01     44.57 o
  13   5   1       18.43      -34.61     53.35 o
 -13   6   1        2.34      -11.59     29.66 o
 -12   6   1      204.44      222.78     31.98 o
 -11   6   1      185.63      239.26     29.40 o
 -10   6   1      225.47      258.44     27.37 o
  -9   6   1      808.24      874.53     30.09 o
  -8   6   1     1717.11     1748.58     53.46 o
  -7   6   1      754.01      701.94     22.71 o
  -6   6   1      421.26      396.04     14.80 o
  -5   6   1      137.32      156.88     18.36 o
  -4   6   1    12856.43    13760.05    175.05 o
  -3   6   1     7986.85     8273.17     92.67 o
  -2   6   1      124.84      189.36      7.93 o
  -1   6   1      288.13      306.74      6.21 o
   0   6   1     4272.84     4684.87     41.47 o
   1   6   1     2795.85     2874.07     29.29 o
   2   6   1     1358.61     1610.08     19.22 o
   3   6   1      184.57      218.09      9.20 o
   4   6   1       64.26       71.63      5.34 o
   5   6   1        0.10       -3.13      4.28 o
   6   6   1       60.43       55.61     10.05 o
   7   6   1      422.48      406.35     22.34 o
   8   6   1      338.73      354.54     22.89 o
   9   6   1       87.02       87.32     19.04 o
  10   6   1      139.90      151.16     35.05 o
  11   6   1       74.03       43.19     24.00 o
  12   6   1      476.35      473.97     54.93 o
  13   6   1       91.88      131.74     60.30 o
 -13   7   1      248.99      247.90     37.60 o
 -12   7   1       53.35       88.02     30.89 o
 -11   7   1       92.39       86.93     28.30 o
 -10   7   1     1120.41     1027.58     41.98 o
  -9   7   1      297.17      267.46     30.38 o
  -8   7   1      177.22      152.62     16.95 o
  -7   7   1      450.90      393.10     20.23 o
  -6   7   1     1952.69     1788.28     47.99 o
  -5   7   1      128.71      130.28     13.19 o
  -4   7   1     1956.65     1869.14     30.91 o
  -3   7   1     3891.47     4087.07     42.69 o
  -2   7   1     7438.65     7238.41     61.34 o
  -1   7   1     1077.14     1045.64     13.50 o
   0   7   1     8493.46     8957.99     70.82 o
   1   7   1     6441.03     6878.59     58.86 o
   2   7   1     2061.32     1951.33     21.51 o
   3   7   1     3372.67     3062.46     31.22 o
   4   7   1     1601.75     1633.38     27.65 o
   5   7   1     1054.09     1046.80     17.60 o
   6   7   1     3238.43     3299.68     44.61 o
   7   7   1     1300.48     1187.00     40.68 o
   8   7   1      323.68      381.05     39.56 o
   9   7   1       13.49      -14.81     16.68 o
  10   7   1     1693.98     1590.98     72.76 o
  11   7   1      242.48      210.42     27.22 o
  12   7   1      126.90      165.52     31.36 o
  13   7   1        3.70       -3.15     54.01 o
  14   7   1       53.09       90.12     67.12 o
 -13   8   1        1.15       -3.98     33.56 o
 -12   8   1        9.74      -31.04     39.88 o
 -11   8   1       46.84        2.97     35.26 o
 -10   8   1       76.83       94.28     27.07 o
  -9   8   1        7.46       13.64     16.78 o
  -8   8   1      823.58      790.32     31.58 o
  -7   8   1      608.22      618.95     37.88 o
  -6   8   1      886.47      846.62     26.68 o
  -5   8   1     5487.39     5550.06     83.36 o
  -4   8   1     1068.47     1060.86     18.40 o
  -3   8   1     5072.62     4957.87     46.57 o
  -2   8   1      684.86      629.52     11.64 o
  -1   8   1     1253.16     1280.64     18.82 o
   0   8   1     4417.27     4692.29     41.31 o
   1   8   1     6512.27     6585.37     56.51 o
   2   8   1     9489.73     9880.46     94.56 o
   3   8   1     1915.86     1912.56     22.73 o
   4   8   1      248.36      248.98      8.71 o
   5   8   1       33.23       39.69      6.63 o
   6   8   1      912.92      884.33     16.67 o
   7   8   1     4056.26     4031.82     62.17 o
   8   8   1     1310.80     1263.39     34.56 o
   9   8   1       27.96       36.24     12.05 o
  10   8   1     1744.02     1734.14     53.34 o
  11   8   1      227.80      157.77     26.65 o
  12   8   1      486.52      516.87     41.58 o
  13   8   1      112.48       57.84     33.23 o
  14   8   1        3.86      -59.91     63.64 o
 -13   9   1      108.50      152.40     39.74 o
 -12   9   1        0.53      -52.82     30.73 o
 -11   9   1        3.30       -7.69     44.73 o
 -10   9   1      248.11      349.67     59.88 o
  -9   9   1      575.95      519.05     29.70 o
  -8   9   1      117.72       58.03     18.12 o
  -7   9   1       21.65       -9.46     14.68 o
  -6   9   1        2.05       -7.70     11.88 o
  -5   9   1      704.90      686.23     34.59 o
  -4   9   1     2009.15     1989.87     33.98 o
  -3   9   1     2063.60     2140.27     25.65 o
  -2   9   1      996.05      962.80     15.02 o
  -1   9   1      184.61      123.33      6.52 o
   0   9   1     4661.06     4811.77     42.64 o
   1   9   1     1543.98     1477.29     18.20 o
   2   9   1     3838.35     3488.87     38.54 o
   3   9   1      944.85      866.52     14.19 o
   4   9   1     5700.61     5554.26     54.56 o
   5   9   1     2461.02     2313.42     32.35 o
   6   9   1     1274.83     1238.58     23.78 o
   7   9   1     6026.27     5751.64     95.24 o
   8   9   1      318.50      323.49     19.82 o
   9   9   1      754.34      806.57     32.19 o
  10   9   1      150.85      175.13     17.37 o
  11   9   1      961.28      984.46     42.91 o
  12   9   1       19.10       25.31     17.45 o
  13   9   1       33.68       18.27     19.02 o
  14   9   1      126.15      134.01     50.37 o
 -12  10   1      137.26      116.07     38.13 o
 -11  10   1       92.36       87.40     23.15 o
 -10  10   1      239.58      329.55     44.28 o
  -9  10   1       21.35       -3.21     25.85 o
  -8  10   1      197.54      169.34     24.79 o
  -7  10   1       84.98       75.53     18.94 o
  -6  10   1      225.39      262.43     21.75 o
  -5  10   1      890.37      852.55     25.49 o
  -4  10   1      579.02      654.46     21.84 o
  -3  10   1     2391.88     2164.06     30.50 o
  -2  10   1       69.94       74.10      6.37 o
  -1  10   1      327.32      390.62      9.20 o
   0  10   1      412.39      394.85     10.66 o
   1  10   1     3746.44     3909.20     37.45 o
   2  10   1      165.04      196.14      8.68 o
   3  10   1       91.67       80.62      7.20 o
   4  10   1        4.69       10.30      5.08 o
   5  10   1        7.09        4.34      5.90 o
   6  10   1      371.87      324.36     17.97 o
   7  10   1      488.85      469.72     23.55 o
   8  10   1      191.30      160.79     18.03 o
   9  10   1      467.80      479.91     25.24 o
  10  10   1       88.53       82.90     25.69 o
  11  10   1      445.09      488.52     41.90 o
  12  10   1      304.36      348.64     29.11 o
  13  10   1       81.98       69.07     22.57 o
  14  10   1       11.28      -19.42     23.70 o
 -12  11   1      109.48      104.87     46.18 o
 -11  11   1       16.28       14.74     33.62 o
 -10  11   1        9.13        1.28     39.52 o
  -9  11   1       81.20       46.71     28.96 o
  -8  11   1      160.92       95.06     28.83 o
  -7  11   1       86.59       57.73     25.82 o
  -6  11   1      145.33      161.81     19.27 o
  -5  11   1       33.37       16.36     12.45 o
  -4  11   1      185.09      164.62     14.83 o
  -3  11   1     1521.23     1395.27     30.38 o
  -2  11   1      479.50      485.66     12.56 o
  -1  11   1     4076.32     4195.23     40.55 o
   0  11   1     2823.70     2755.37     29.40 o
   1  11   1       55.46       79.06      6.52 o
   2  11   1     3723.42     3784.73     43.27 o
   3  11   1     2941.99     3009.69     38.20 o
   4  11   1      953.76      986.63     19.21 o
   5  11   1      425.00      399.17     13.01 o
   6  11   1        6.25       -6.21      9.74 o
   7  11   1      336.69      376.15     15.39 o
   8  11   1       64.41       57.69     12.45 o
   9  11   1       94.47       95.20     19.30 o
  10  11   1       10.39       39.62     19.07 o
  11  11   1        9.29       19.71     19.91 o
  12  11   1       50.47       75.56     22.61 o
  13  11   1       75.57       84.48     24.34 o
  14  11   1        0.79        7.44     23.92 o
 -11  12   1      149.96      198.02     41.39 o
 -10  12   1      166.31      148.73     36.66 o
  -9  12   1      216.68      289.74     39.14 o
  -8  12   1      957.64      962.47     55.94 o
  -7  12   1     1037.16     1139.45     54.88 o
  -6  12   1     2933.35     2949.11     77.77 o
  -5  12   1      611.45      582.25     67.77 o
  -4  12   1     1321.40     1306.46     33.41 o
  -3  12   1      923.82      878.95     23.32 o
  -2  12   1     1694.26     1651.92     26.45 o
  -1  12   1     3089.99     2926.39     32.45 o
   0  12   1      635.96      687.02     14.79 o
   1  12   1     3697.98     3746.59     42.07 o
   2  12   1     1340.24     1474.31     24.53 o
   3  12   1     1865.87     1769.38     28.45 o
   4  12   1      627.52      613.40     21.42 o
   5  12   1      137.56      146.82     13.36 o
   6  12   1     1128.16     1036.05     22.70 o
   7  12   1        3.46        9.92     10.61 o
   8  12   1      748.39      736.02     25.60 o
   9  12   1      645.77      661.06     31.75 o
  10  12   1      146.86      148.15     17.30 o
  11  12   1       43.74       40.37     12.79 o
  12  12   1      146.21      108.43     29.60 o
  13  12   1       37.91       46.12     25.35 o
  14  12   1      183.66      170.35     43.95 o
 -11  13   1      347.72      418.58     50.25 o
 -10  13   1       23.65      -16.79     35.32 o
  -9  13   1      144.51      195.05     68.63 o
  -8  13   1        3.44       39.50     30.86 o
  -7  13   1      211.77      228.15     27.65 o
  -6  13   1      347.15      326.88     33.33 o
  -5  13   1      556.57      508.26     26.07 o
  -4  13   1      800.11      772.57     52.37 o
  -3  13   1     1705.39     1598.99     33.01 o
  -2  13   1     1161.55     1118.22     26.77 o
  -1  13   1     1218.81     1215.43     20.84 o
   0  13   1     1450.49     1446.13     26.00 o
   1  13   1     2792.79     2767.38     44.08 o
   2  13   1     1301.41     1274.46     24.72 o
   3  13   1     2823.14     2811.59     42.02 o
   4  13   1     1484.26     1494.99     30.96 o
   5  13   1     1424.21     1415.48     29.28 o
   6  13   1      432.62      406.56     16.14 o
   7  13   1      900.85      885.62     25.21 o
   8  13   1     1638.45     1588.57     40.67 o
   9  13   1     1907.08     1961.77     60.07 o
  10  13   1      247.62      244.84     21.29 o
  11  13   1      283.57      265.67     24.87 o
  12  13   1        0.96       16.52     18.43 o
  13  13   1       51.69       47.60     27.05 o
 -10  14   1       37.15      -10.83     38.03 o
  -9  14   1        2.68       -9.98     40.44 o
  -8  14   1      330.18      363.70     42.28 o
  -7  14   1       26.75       35.14     25.39 o
  -6  14   1      289.27      246.98     27.98 o
  -5  14   1       33.72       15.37     20.99 o
  -4  14   1        1.98       22.40     15.01 o
  -3  14   1      510.50      459.90     25.25 o
  -2  14   1     1249.74     1187.84     35.00 o
  -1  14   1      365.89      341.12     15.05 o
   0  14   1      405.03      409.64     12.76 o
   1  14   1      133.41      157.99     11.47 o
   2  14   1        7.08       16.89     10.38 o
   3  14   1      366.65      390.54     23.48 o
   4  14   1       40.46       36.52     10.97 o
   5  14   1      272.52      218.62     15.27 o
   6  14   1      177.23      162.36     15.35 o
   7  14   1        1.60        8.13     13.14 o
   8  14   1        7.94       -6.98     12.70 o
   9  14   1      667.94      676.10     29.66 o
  10  14   1      145.26      135.37     21.04 o
  11  14   1      724.76      780.09     68.06 o
  12  14   1        4.38        4.72     20.69 o
  13  14   1       48.55       17.89     29.65 o
 -10  15   1      131.60       73.00     42.15 o
  -9  15   1        0.62      -38.76     36.05 o
  -8  15   1        2.70      -11.83     28.14 o
  -7  15   1        0.02       -2.87     25.10 o
  -6  15   1       47.35       46.12     27.29 o
  -5  15   1      116.67       86.38     43.74 o
  -4  15   1       25.29       17.75     21.09 o
  -3  15   1      625.34      634.52     24.85 o
  -2  15   1      342.47      391.52     23.20 o
  -1  15   1       42.27       27.69     12.49 o
   0  15   1      138.02      155.79     14.40 o
   1  15   1      179.62      161.69     12.99 o
   2  15   1       30.35       28.78     12.24 o
   3  15   1       50.26       65.53     12.37 o
   4  15   1       23.21       36.14     12.13 o
   5  15   1      576.74      521.58     22.14 o
   6  15   1      187.10      180.89     16.54 o
   7  15   1       12.59       16.37     13.35 o
   8  15   1      364.84      360.44     27.63 o
   9  15   1      275.36      294.70     24.48 o
  10  15   1      154.79      191.83     23.26 o
  11  15   1        3.78       11.47     20.47 o
  12  15   1       22.17       69.17     22.86 o
  -9  16   1      591.83      734.66     70.20 o
  -8  16   1       13.52       23.41     38.02 o
  -7  16   1     1164.99     1290.31     94.30 o
  -6  16   1      359.95      353.29     33.87 o
  -5  16   1      860.45      895.96     52.30 o
  -4  16   1     1774.50     1748.48    107.95 o
  -3  16   1       70.80       49.60     18.33 o
  -2  16   1       92.78       87.11     18.08 o
  -1  16   1       15.15       10.19     16.75 o
   0  16   1     2056.69     2063.44     45.71 o
   1  16   1      837.94      894.06     25.31 o
   2  16   1       43.43       35.56     13.53 o
   3  16   1       32.16       38.90     13.92 o
   4  16   1       24.43       19.11     13.20 o
   5  16   1      625.77      584.64     28.13 o
   6  16   1        1.15      -11.04     16.49 o
   7  16   1      113.11       83.63     19.61 o
   8  16   1       88.73       61.47     17.85 o
   9  16   1       39.19       41.40     21.16 o
  10  16   1       82.90       76.57     22.81 o
  11  16   1      120.42      124.14     24.84 o
  12  16   1       72.47       54.12     26.85 o
  -8  17   1      175.51      143.68     40.58 o
  -7  17   1       22.51       25.32     36.15 o
  -6  17   1        1.57       17.49     33.23 o
  -5  17   1      110.33       67.48     31.24 o
  -4  17   1      299.35      252.02     49.55 o
  -3  17   1        0.64      -20.81     22.52 o
  -2  17   1      744.36      761.10     54.12 o
  -1  17   1      313.73      345.69     28.95 o
   0  17   1       91.70       96.60     18.80 o
   1  17   1     2474.54     2544.91     67.58 o
   2  17   1     1633.87     1710.55     48.64 o
   3  17   1     2648.53     2738.15     57.60 o
   4  17   1      285.70      287.29     23.26 o
   5  17   1      721.35      726.74     31.41 o
   6  17   1      943.64      997.47     48.49 o
   7  17   1     1154.52     1046.20     38.23 o
   8  17   1      246.98      312.92     27.23 o
   9  17   1       77.60       80.99     23.90 o
  10  17   1      877.85      958.68     39.59 o
  11  17   1       36.49       34.60     26.77 o
  -8  18   1      112.90      -18.89     40.16 o
  -7  18   1        1.78      -67.90     41.52 o
  -6  18   1       53.52       46.08     50.08 o
  -5  18   1        7.50      -55.12     43.39 o
  -4  18   1      279.50      334.93     54.66 o
  -3  18   1       49.43       32.12     35.49 o
  -2  18   1      625.67      657.89     41.54 o
  -1  18   1       27.53       41.21     25.17 o
   0  18   1     1666.23     1719.30     78.54 o
   1  18   1       17.33       21.66     40.34 o
   2  18   1     1470.80     1422.90     42.13 o
   3  18   1      110.26      121.06     20.85 o
   4  18   1      218.42      201.46     23.00 o
   5  18   1      318.36      287.15     28.18 o
   6  18   1        3.27       -0.53     21.62 o
   7  18   1       29.79       -5.21     19.88 o
   8  18   1      354.77      301.18     25.94 o
   9  18   1        3.78      -19.40     18.51 o
  10  18   1      144.94      119.43     32.80 o
  11  18   1      192.94      231.58     39.88 o
  -7  19   1       45.29       39.26     56.04 o
  -6  19   1       23.17       -6.49     49.95 o
  -5  19   1       49.23       72.82     50.01 o
  -4  19   1      189.04      269.98     54.01 o
  -3  19   1       46.70       98.86     28.73 o
  -2  19   1       70.81       17.35     39.62 o
  -1  19   1      224.52      169.32     31.19 o
   0  19   1       71.96       84.89     24.33 o
   1  19   1       17.17       17.56     53.91 o
   2  19   1        9.92        6.28     22.97 o
   3  19   1      277.48      286.02     25.91 o
   4  19   1       53.31       48.55     21.58 o
   5  19   1        8.36       -8.25     20.18 o
   6  19   1      323.30      357.34     31.40 o
   7  19   1      508.76      555.29     35.38 o
   8  19   1       31.37       15.35     24.66 o
   9  19   1       91.98      104.84     23.89 o
  10  19   1      248.69      253.20     38.01 o
  -6  20   1       15.58       64.23     54.66 o
  -5  20   1      401.08      413.92     66.72 o
  -4  20   1       18.75       -0.13     48.37 o
  -3  20   1      656.18      529.14     64.17 o
  -2  20   1      467.47      472.65     57.06 o
  -1  20   1      111.12       91.20     55.25 o
   0  20   1      316.68      295.87     52.44 o
   1  20   1      180.54      233.30     97.20 o
   2  20   1       86.96       92.31     80.62 o
   3  20   1      267.30      260.11     29.94 o
   4  20   1       11.76       44.81     22.91 o
   5  20   1        0.92      -41.31     20.65 o
   6  20   1       17.70      -10.20     25.15 o
   7  20   1      176.55      178.23     32.36 o
   8  20   1       46.00       67.92     27.13 o
   9  20   1        0.73       -3.37     26.57 o
  -5  21   1       15.58      -35.79     52.11 o
  -4  21   1        5.11       41.69     52.76 o
  -3  21   1      168.54      148.85     53.75 o
  -2  21   1       88.47       41.56     31.17 o
  -1  21   1      105.48       98.60     32.16 o
   0  21   1      386.45      501.16     62.53 o
   1  21   1       90.40       72.77     42.24 o
   2  21   1      140.09      191.28     42.21 o
   3  21   1      166.68      149.86     33.68 o
   4  21   1      856.97      897.04     40.67 o
   5  21   1     1538.97     1620.04     50.30 o
   6  21   1        6.79       21.28     30.49 o
   7  21   1      150.42      176.45     37.21 o
   8  21   1      116.50      143.21     36.29 o
  -3  22   1      215.54      200.89     57.61 o
  -2  22   1      122.89      119.49     34.07 o
  -1  22   1      426.97      497.35     63.84 o
   0  22   1      193.10      234.39     57.68 o
   1  22   1       49.85       20.81     39.15 o
   2  22   1      133.93       46.18     39.34 o
   3  22   1      101.74      119.26     42.69 o
   4  22   1      465.47      316.59     44.58 o
   5  22   1       88.75      113.41     28.00 o
   6  22   1      321.36      329.67     36.50 o
   7  22   1       13.85       -9.80     29.52 o
  -1  23   1       35.24       20.06     50.93 o
   0  23   1        0.57      -32.71     49.22 o
   1  23   1       22.62       59.21     42.21 o
   2  23   1       81.28       69.77     41.61 o
   3  23   1       26.39      -41.53     40.80 o
   4  23   1      314.75      204.41     46.97 o
   5  23   1      263.94      252.50     35.16 o
  -3 -22   2      213.56      212.99     47.85 o
  -2 -22   2      155.19      126.78     46.02 o
  -1 -22   2      223.39      248.19     50.44 o
   0 -22   2      578.41      499.19     69.74 o
  -6 -21   2      403.53      432.69     39.96 o
  -5 -21   2      690.39      748.01     43.71 o
  -4 -21   2      163.70      167.52     32.87 o
  -3 -21   2        6.28      -13.60     43.95 o
  -2 -21   2      147.28       79.32     42.46 o
  -1 -21   2       58.86       83.17     42.20 o
   0 -21   2       65.55       70.59     52.17 o
   1 -21   2      209.44      172.38     52.63 o
   2 -21   2        0.39      -43.27     31.27 o
   3 -21   2       12.49        4.78     47.65 o
  -7 -20   2       55.79       83.02     34.21 o
  -6 -20   2        0.04        5.54     28.35 o
  -5 -20   2       19.32       29.89     25.00 o
  -4 -20   2        0.73       26.67     41.19 o
  -3 -20   2      347.37      357.21     33.93 o
  -2 -20   2        8.01      -27.74     41.13 o
  -1 -20   2      101.97       92.49     39.90 o
   0 -20   2     1042.36      944.17     79.11 o
   1 -20   2       13.31      -12.81     29.66 o
   2 -20   2      420.20      406.19     71.80 o
   3 -20   2        9.62       23.79     46.80 o
   4 -20   2      381.86      427.55     66.79 o
  -9 -19   2      150.15      164.78     29.39 o
  -8 -19   2        4.02       -9.00     26.33 o
  -7 -19   2       37.61       48.97     27.69 o
  -6 -19   2       56.40       58.86     27.60 o
  -5 -19   2      174.37      132.66     31.25 o
  -4 -19   2       18.33       21.24     22.72 o
  -3 -19   2        9.86       22.17     25.23 o
  -2 -19   2       24.06       -9.28     28.74 o
  -1 -19   2        3.77       32.54     35.27 o
   0 -19   2      145.95       89.80     48.04 o
   1 -19   2       70.30       19.19     29.21 o
   2 -19   2      103.63       24.91     43.39 o
   3 -19   2      226.17      268.60     55.58 o
   4 -19   2      155.78      123.22     54.66 o
   5 -19   2       20.52       32.44     50.67 o
   6 -19   2       36.37       22.29     56.70 o
 -10 -18   2       12.89       48.90     34.46 o
  -9 -18   2       15.81        6.31     22.64 o
  -8 -18   2        1.57        3.36     27.80 o
  -7 -18   2       32.11       17.87     24.77 o
  -6 -18   2       19.27        0.65     25.08 o
  -5 -18   2      561.12      569.71     31.48 o
  -4 -18   2      367.50      344.49     28.21 o
  -3 -18   2      417.38      419.26     33.04 o
  -2 -18   2      622.42      677.45     36.51 o
  -1 -18   2       33.81      -10.67     32.00 o
   0 -18   2      320.33      372.08     41.77 o
   1 -18   2      368.62      418.86     61.81 o
   2 -18   2      904.36      932.87     52.89 o
   3 -18   2       52.81       71.77     28.87 o
   4 -18   2       26.02       37.88     47.72 o
   5 -18   2        8.19       16.32     48.77 o
   6 -18   2      199.56      196.90     60.83 o
   7 -18   2      350.34      413.00     72.36 o
 -10 -17   2        9.74       16.36     28.42 o
  -9 -17   2       32.07       47.61     19.72 o
  -8 -17   2      838.37      788.07     35.43 o
  -7 -17   2      353.73      373.62     30.96 o
  -6 -17   2      560.60      559.65     34.07 o
  -5 -17   2      552.42      615.20     35.75 o
  -4 -17   2     1890.44     1781.25     47.53 o
  -3 -17   2     2158.00     2016.93     50.47 o
  -2 -17   2      110.29      107.15     21.61 o
  -1 -17   2       71.20       92.32     31.42 o
   0 -17   2      169.60      168.31     29.29 o
   1 -17   2       17.12       59.58     26.46 o
   2 -17   2      128.88      135.07     30.43 o
   3 -17   2      375.51      397.82     35.19 o
   4 -17   2       96.55       48.50     46.80 o
   5 -17   2       55.43        8.46     45.95 o
   6 -17   2       49.99       41.88     48.18 o
   7 -17   2       50.92       24.45     51.91 o
   8 -17   2      561.91      590.82     56.11 o
 -11 -16   2        0.50       -2.95     27.14 o
 -10 -16   2      126.98       85.63     28.61 o
  -9 -16   2      327.36      326.65     33.81 o
  -8 -16   2       18.82       33.61     20.96 o
  -7 -16   2        0.95       12.40     26.66 o
  -6 -16   2      280.91      239.21     26.25 o
  -5 -16   2       25.63        3.09     21.05 o
  -4 -16   2       71.40       33.31     18.11 o
  -3 -16   2      772.61      781.61     35.92 o
  -2 -16   2      298.90      295.65     26.27 o
  -1 -16   2     1684.75     1655.90     47.94 o
   0 -16   2       17.58       14.34     15.98 o
   1 -16   2     2392.82     2401.40     73.90 o
   2 -16   2      989.79      984.37     49.06 o
   3 -16   2     2037.40     1931.15     56.99 o
   4 -16   2      815.93      676.42     63.71 o
   5 -16   2      444.23      476.90     60.17 o
   6 -16   2      436.19      482.97     45.56 o
   7 -16   2      373.47      513.65     51.26 o
   8 -16   2       26.66       23.32     36.51 o
 -11 -15   2      189.21      196.87     30.39 o
 -10 -15   2       50.38       41.68     31.07 o
  -9 -15   2       20.63       26.41     24.12 o
  -8 -15   2       75.61       81.07     19.93 o
  -7 -15   2       21.61       -1.38     18.28 o
  -6 -15   2       23.82       12.79     18.27 o
  -5 -15   2        6.04       36.09     19.83 o
  -4 -15   2      449.71      444.35     32.98 o
  -3 -15   2        0.75       -7.57     15.98 o
  -2 -15   2      258.28      220.47     18.04 o
  -1 -15   2       55.72       49.78     12.66 o
   0 -15   2      124.45      108.63     16.00 o
   1 -15   2        4.05       19.46     18.09 o
   2 -15   2      114.97       86.27     14.61 o
   3 -15   2        4.66      -15.33     16.28 o
   4 -15   2        1.70       28.22     64.14 o
   5 -15   2        1.88      -36.51     27.13 o
   6 -15   2       27.93       44.12     25.08 o
   7 -15   2       11.92       23.86     27.88 o
   8 -15   2       14.64       12.74     30.43 o
   9 -15   2       15.22      -55.48     30.52 o
 -12 -14   2       27.84        0.57     25.04 o
 -11 -14   2      110.95       87.51     27.54 o
 -10 -14   2       11.73       10.91     22.44 o
  -9 -14   2      159.46       94.97     24.45 o
  -8 -14   2        0.56       -6.03     16.48 o
  -7 -14   2       91.15       83.74     16.35 o
  -6 -14   2       11.92       11.47     15.11 o
  -5 -14   2      180.84      150.63     16.88 o
  -4 -14   2      409.92      431.61     25.23 o
  -3 -14   2      323.99      316.73     24.10 o
  -2 -14   2       10.72       15.77     12.79 o
  -1 -14   2      636.41      604.60     19.48 o
   0 -14   2     1174.98     1135.50     30.60 o
   1 -14   2        4.80      -10.24     11.02 o
   2 -14   2      596.71      577.68     25.73 o
   3 -14   2        1.55       15.77     13.48 o
   4 -14   2      293.02      324.04     29.52 o
   5 -14   2        2.34       19.89     19.61 o
   6 -14   2      238.66      186.42     40.52 o
   7 -14   2      100.47       82.39     40.60 o
   8 -14   2      175.90      189.14     33.07 o
   9 -14   2      159.46      231.71     43.74 o
  10 -14   2      273.32      406.12     51.49 o
 -12 -13   2        2.40       13.40     23.97 o
 -11 -13   2      120.87      128.61     33.01 o
 -10 -13   2      306.30      348.71     28.47 o
  -9 -13   2      891.90      932.03     38.64 o
  -8 -13   2      117.07      117.78     17.45 o
  -7 -13   2     1172.82     1227.09     37.41 o
  -6 -13   2     2036.50     1953.89     40.48 o
  -5 -13   2     3531.13     3482.61     69.67 o
  -4 -13   2      353.70      378.25     20.62 o
  -3 -13   2      704.20      671.62     29.19 o
  -2 -13   2     1217.05     1203.64     28.40 o
  -1 -13   2     1992.92     1971.22     33.48 o
   0 -13   2      157.93      160.54     12.74 o
   1 -13   2       30.74       40.07      9.16 o
   2 -13   2      606.65      603.00     28.25 o
   3 -13   2      614.07      593.84     22.14 o
   4 -13   2      388.43      385.96     20.81 o
   5 -13   2      112.42       91.30     34.41 o
   6 -13   2      211.96      260.99     32.50 o
   7 -13   2      398.71      475.93     35.38 o
   8 -13   2       74.43       40.74     33.64 o
   9 -13   2       66.90       59.38     37.03 o
  10 -13   2      316.38      314.65     46.83 o
 -13 -12   2       21.66       11.33     23.66 o
 -12 -12   2      531.60      552.58     35.52 o
 -11 -12   2      400.06      428.37     29.09 o
 -10 -12   2      457.30      502.42     29.46 o
  -9 -12   2        5.64      -20.09     22.77 o
  -8 -12   2       45.71       22.95     13.59 o
  -7 -12   2       84.22       74.10     19.08 o
  -6 -12   2      138.95      129.60     13.59 o
  -5 -12   2     1235.46     1209.29     33.60 o
  -4 -12   2     2738.96     2597.40     52.77 o
  -3 -12   2     1476.07     1475.41     32.26 o
  -2 -12   2      595.52      621.04     20.06 o
  -1 -12   2     1669.72     1627.17     32.24 o
   0 -12   2     2254.61     2267.81     29.69 o
   1 -12   2     8429.43     8406.65     78.18 o
   2 -12   2      157.64      164.81     10.02 o
   3 -12   2     3382.31     3443.94     49.10 o
   4 -12   2      571.68      624.60     25.07 o
   5 -12   2     3437.72     3272.24     61.93 o
   6 -12   2      803.42      893.85     39.37 o
   7 -12   2       31.02        1.79     22.28 o
   8 -12   2      344.22      404.73     70.33 o
   9 -12   2      101.97       59.69     35.14 o
  10 -12   2       64.66       22.83     36.74 o
  11 -12   2        0.43       22.14     38.79 o
 -13 -11   2       77.35      104.07     38.82 o
 -12 -11   2       11.17       16.12     20.04 o
 -11 -11   2       35.79       45.40     20.06 o
 -10 -11   2       78.85       87.18     19.39 o
  -9 -11   2        9.12       11.67     16.53 o
  -8 -11   2        0.93      -10.37     13.43 o
  -7 -11   2      625.49      558.85     24.80 o
  -6 -11   2      729.54      727.24     21.89 o
  -5 -11   2     1290.35     1251.31     27.44 o
  -4 -11   2       23.56       39.00     10.45 o
  -3 -11   2     1455.30     1437.07     27.19 o
  -2 -11   2      768.51      740.37     27.39 o
  -1 -11   2      888.57      947.90     18.95 o
   0 -11   2     3253.34     3343.30     36.68 o
   1 -11   2      804.82      816.58     18.58 o
   2 -11   2      343.25      352.66     13.26 o
   3 -11   2       11.33       22.96      9.64 o
   4 -11   2       39.76       36.54     12.25 o
   5 -11   2        1.95       11.27     12.37 o
   6 -11   2      633.33      615.68     25.60 o
   7 -11   2       19.75       -5.91     25.90 o
   8 -11   2      302.31      301.81     36.89 o
   9 -11   2      178.99      134.69     33.92 o
  10 -11   2      187.87      184.93     37.61 o
  11 -11   2       62.03       38.67     37.08 o
 -13 -10   2       36.22       10.97     27.88 o
 -12 -10   2       14.27       44.55     27.16 o
 -11 -10   2      471.66      436.18     25.04 o
 -10 -10   2        9.20       27.87     16.26 o
  -9 -10   2        8.69       16.94     13.16 o
  -8 -10   2        6.14        6.69     12.52 o
  -7 -10   2       61.35       31.51     10.88 o
  -6 -10   2      448.69      484.74     15.74 o
  -5 -10   2      883.86      865.80     20.44 o
  -4 -10   2      447.95      458.43     16.34 o
  -3 -10   2        2.08      -10.49      7.11 o
  -2 -10   2     1075.80     1116.41     19.85 o
  -1 -10   2       99.66      108.90      7.13 o
   0 -10   2      999.84     1084.21     16.25 o
   1 -10   2      181.18      156.39      7.49 o
   2 -10   2      127.02      160.56      9.43 o
   3 -10   2       34.43       29.86      7.09 o
   4 -10   2        9.51      -11.23     10.45 o
   5 -10   2     2236.60     2189.33     41.28 o
   6 -10   2       17.49       28.11     13.87 o
   7 -10   2     1185.96     1115.40     40.98 o
   8 -10   2       55.73       42.79     27.74 o
   9 -10   2      851.30      967.04     87.86 o
  10 -10   2        5.65        8.16     30.10 o
  11 -10   2       24.10       28.55     34.17 o
  12 -10   2      349.58      354.51     46.69 o
 -14  -9   2       18.91      -12.51     29.90 o
 -13  -9   2       15.21       40.74     27.13 o
 -12  -9   2      242.13      288.45     31.57 o
 -11  -9   2      369.41      370.18     31.10 o
 -10  -9   2      254.44      310.92     39.46 o
  -9  -9   2      598.24      629.66     40.01 o
  -8  -9   2     2837.84     2707.05     48.85 o
  -7  -9   2     7000.10     6874.00     81.87 o
  -6  -9   2      684.26      657.04     19.33 o
  -5  -9   2     2921.25     2809.32     42.99 o
  -4  -9   2     1661.85     1488.16     22.07 o
  -3  -9   2     1268.36     1213.75     19.11 o
  -2  -9   2      304.14      256.37      9.47 o
  -1  -9   2      676.37      690.32     14.16 o
   0  -9   2     1474.83     1342.66     18.00 o
   1  -9   2      231.82      262.19      7.97 o
   2  -9   2        3.49       -5.74      5.42 o
   3  -9   2      425.36      405.67     10.63 o
   4  -9   2      769.33      760.46     22.24 o
   5  -9   2      618.28      662.30     21.27 o
   6  -9   2       35.60       72.88     13.48 o
   7  -9   2        9.16        1.14     15.18 o
   8  -9   2     1709.27     1678.49     50.35 o
   9  -9   2       11.01       23.57     25.74 o
  10  -9   2        0.64        0.30     27.45 o
  11  -9   2       36.84        9.81     30.15 o
  12  -9   2        0.07      -20.25     33.84 o
 -14  -8   2       35.31       -6.34     37.98 o
 -13  -8   2      971.38      999.58    102.52 o
 -12  -8   2      280.21      315.83     30.37 o
 -11  -8   2       28.39       12.60     20.95 o
 -10  -8   2     1007.51      956.80     52.38 o
  -9  -8   2      456.19      464.30     25.65 o
  -8  -8   2     1506.03     1514.90     39.74 o
  -7  -8   2      109.62      106.44     11.02 o
  -6  -8   2       75.40       50.80      9.06 o
  -5  -8   2      677.34      677.56     24.36 o
  -4  -8   2      556.44      551.12     11.39 o
  -3  -8   2      391.87      332.94     11.06 o
  -2  -8   2    10293.16    10212.87     95.41 o
  -1  -8   2     4033.86     4310.17     40.64 o
   0  -8   2      313.49      288.73      7.65 o
   1  -8   2    12354.86    12770.58    107.04 o
   2  -8   2     4177.10     4009.39     40.43 o
   3  -8   2     1194.60     1093.46     16.10 o
   4  -8   2      947.13      948.09     18.13 o
   5  -8   2     1188.19     1156.70     38.35 o
   6  -8   2      887.38     1007.29     31.11 o
   7  -8   2     1297.09     1275.52     36.34 o
   8  -8   2        6.21      -15.31     15.76 o
   9  -8   2        2.64        1.66     18.27 o
  10  -8   2       35.24       40.13     27.89 o
  11  -8   2       35.91      -25.41     28.12 o
  12  -8   2        1.17      -14.96     31.10 o
  13  -8   2      141.55      157.98     39.72 o
 -14  -7   2        2.33      -41.90     65.68 o
 -13  -7   2       57.76       31.67     26.50 o
 -12  -7   2       23.17       14.91     21.97 o
 -11  -7   2        0.46       27.68     19.76 o
 -10  -7   2       92.73       89.35     20.75 o
  -9  -7   2       48.46       50.27     16.00 o
  -8  -7   2     2030.84     1994.61     45.35 o
  -7  -7   2      433.83      431.92     20.56 o
  -6  -7   2     1472.56     1438.67     24.96 o
  -5  -7   2      325.09      333.12     11.16 o
  -4  -7   2     1415.04     1386.69     20.26 o
  -3  -7   2     4726.58     4745.89     46.05 o
  -2  -7   2     5129.88     5698.32     53.59 o
  -1  -7   2     7625.16     7738.05     64.13 o
   0  -7   2      815.24      802.05     11.95 o
   1  -7   2      745.56      725.99     12.07 o
   2  -7   2      127.13       93.66      5.67 o
   3  -7   2     1435.01     1505.18     17.74 o
   4  -7   2      243.17      280.20     13.61 o
   5  -7   2       79.96       76.57      8.21 o
   6  -7   2      293.28      267.18     17.10 o
   7  -7   2      758.44      732.92     34.16 o
   8  -7   2      996.46      934.15     34.13 o
   9  -7   2      546.76      539.28     27.49 o
  10  -7   2       32.64       17.62     34.12 o
  11  -7   2       10.52       34.74     27.46 o
  12  -7   2      390.55      436.45     41.31 o
  13  -7   2       66.03      105.89     35.00 o
 -14  -6   2        0.39        9.67     28.60 o
 -13  -6   2        3.38       -5.74     31.40 o
 -12  -6   2      168.51      221.76     27.06 o
 -11  -6   2       68.07       70.36     19.78 o
 -10  -6   2       19.46       27.88     15.02 o
  -9  -6   2      490.50      456.86     23.32 o
  -8  -6   2      186.17      192.00     16.51 o
  -7  -6   2      121.07      116.36     13.28 o
  -6  -6   2      169.96      161.55     12.15 o
  -5  -6   2       76.87      117.70      8.22 o
  -4  -6   2     7088.33     7497.48     78.65 o
  -3  -6   2     4991.72     5235.52     49.17 o
  -2  -6   2     2320.28     2465.64     27.38 o
  -1  -6   2     6764.65     7350.22     60.71 o
   0  -6   2      323.13      328.14      7.31 o
   1  -6   2     1225.92     1241.30     15.95 o
   2  -6   2     8038.25     8580.62     72.54 o
   3  -6   2       57.54       45.60      4.03 o
   4  -6   2     1511.29     1490.50     21.72 o
   5  -6   2     2726.49     2702.53     38.56 o
   6  -6   2     2750.21     2591.88     51.00 o
   7  -6   2      961.56      939.38     27.71 o
   8  -6   2       77.45       88.65     13.88 o
   9  -6   2     1343.62     1255.25     49.05 o
  10  -6   2      321.33      354.69     31.46 o
  11  -6   2      534.72      562.01     38.91 o
  12  -6   2       56.40       51.75     28.63 o
  13  -6   2       30.38       11.34     30.49 o
 -14  -5   2      233.82      322.94     36.37 o
 -13  -5   2        3.18      -16.66     49.91 o
 -12  -5   2       48.87       79.42     22.58 o
 -11  -5   2      138.30      140.27     20.35 o
 -10  -5   2      789.81      786.47     41.81 o
  -9  -5   2     1243.67     1191.93     33.68 o
  -8  -5   2     1015.45     1082.68     31.88 o
  -7  -5   2      677.40      701.15     18.30 o
  -6  -5   2     3036.12     3140.57     47.83 o
  -5  -5   2     3883.90     3777.10     50.27 o
  -4  -5   2      218.91      276.44     10.71 o
  -3  -5   2      714.53      758.98     13.78 o
  -2  -5   2      917.33     1165.50     14.23 o
  -1  -5   2     2878.30     2952.85     29.23 o
   0  -5   2      212.44      286.29      6.08 o
   1  -5   2      775.86      906.87     11.37 o
   2  -5   2      128.88      124.28      4.68 o
   3  -5   2     1295.65     1369.04     18.23 o
   4  -5   2       22.00       27.10      5.04 o
   5  -5   2     1226.80     1189.38     19.20 o
   6  -5   2      290.52      295.22     13.38 o
   7  -5   2      760.38      771.59     35.24 o
   8  -5   2      264.70      217.99     21.72 o
   9  -5   2      172.45      186.05     22.89 o
  10  -5   2      161.59      186.42     30.94 o
  11  -5   2      258.81      334.38     30.99 o
  12  -5   2      229.93      292.67     32.58 o
  13  -5   2        7.77      -41.27     26.90 o
  14  -5   2       58.87       62.22     32.04 o
 -14  -4   2      309.76      325.54     34.85 o
 -13  -4   2       17.12       49.27     25.06 o
 -12  -4   2      360.67      368.29     29.99 o
 -11  -4   2     1471.21     1448.03     72.76 o
 -10  -4   2        6.09       16.70     21.71 o
  -9  -4   2        5.73       18.69     16.57 o
  -8  -4   2        5.70        1.59     15.31 o
  -7  -4   2      381.50      389.89     22.27 o
  -6  -4   2       24.31       16.41      4.91 o
  -5  -4   2      143.25      113.01      5.34 o
  -4  -4   2       71.60       41.69      4.75 o
  -3  -4   2     6025.66     6086.45     64.76 o
  -2  -4   2       19.56       18.55      3.33 o
  -1  -4   2     9994.58    10151.81     92.65 o
   0  -4   2    25635.97    26733.51    226.61 o
   1  -4   2     4531.98     4526.31     43.89 o
   2  -4   2     1123.08     1302.59     15.68 o
   3  -4   2     1699.16     1785.63     20.40 o
   4  -4   2     3187.59     2987.87     33.36 o
   5  -4   2     1542.18     1493.00     24.31 o
   6  -4   2        7.66       -2.68      4.59 o
   7  -4   2     1131.94     1085.96     32.00 o
   8  -4   2      300.27      351.17     24.22 o
   9  -4   2      243.26      256.07     22.10 o
  10  -4   2      786.22      760.58     35.97 o
  11  -4   2       92.52      127.86     24.07 o
  12  -4   2       31.40       21.36     23.87 o
  13  -4   2       33.55       37.88     27.06 o
  14  -4   2       20.69       11.44     41.10 o
 -14  -3   2       25.02       -4.99     58.63 o
 -13  -3   2       13.64      -26.69     23.69 o
 -12  -3   2        0.76      -25.17     26.22 o
 -11  -3   2       22.22      -12.13     40.97 o
 -10  -3   2      192.43      191.68     25.83 o
  -9  -3   2     1783.18     1862.94     45.08 o
  -8  -3   2      638.56      621.30     24.49 o
  -7  -3   2     1837.54     1743.24     46.58 o
  -6  -3   2     6127.91     5911.17    103.95 o
  -5  -3   2     5568.51     5611.77     92.63 o
  -4  -3   2     2499.93     2285.88     28.63 o
  -3  -3   2      415.97      419.68     10.91 o
  -2  -3   2    26818.79    27706.21    303.95 o
  -1  -3   2     3522.22     3752.51     36.12 o
   0  -3   2    16365.23    17011.72    158.68 o
   1  -3   2    11213.44    11545.59    108.90 o
   2  -3   2      194.08      155.30      4.28 o
   3  -3   2     4903.80     5188.29     48.89 o
   4  -3   2      338.42      357.74     10.61 o
   5  -3   2      624.71      716.81     15.86 o
   6  -3   2     1989.93     2024.82     34.82 o
   7  -3   2     1721.53     1622.14     27.25 o
   8  -3   2      351.76      340.73     16.95 o
   9  -3   2      832.53      877.64     63.90 o
  10  -3   2     1240.67     1237.73     41.70 o
  11  -3   2      248.32      234.64     23.41 o
  12  -3   2       99.37       43.40     22.82 o
  13  -3   2       88.68       79.56     28.97 o
  14  -3   2      112.00      109.01     29.45 o
 -14  -2   2       22.27       -0.04     72.20 o
 -13  -2   2        1.20      -11.05     24.39 o
 -12  -2   2      341.36      298.47     28.79 o
 -11  -2   2        2.25      -16.46     17.00 o
 -10  -2   2      139.22       60.24     22.65 o
  -9  -2   2      400.41      350.93     21.08 o
  -8  -2   2      250.84      267.70     17.90 o
  -7  -2   2     2147.14     2146.14     44.08 o
  -6  -2   2      176.05      174.15     13.38 o
  -5  -2   2      261.38      217.78     12.28 o
  -4  -2   2      148.03      146.72      6.85 o
  -3  -2   2       40.38       62.22      4.37 o
  -2  -2   2     3907.72     4132.10     49.66 o
  -1  -2   2    42265.48    44327.08    429.29 o
   0  -2   2    47570.91    47765.40    438.20 o
   1  -2   2     4928.08     5340.67     49.47 o
   2  -2   2       63.70       71.14      5.36 o
   3  -2   2      161.69      115.58      6.88 o
   4  -2   2     3735.05     3510.98     49.83 o
   5  -2   2     5026.73     5198.66     72.00 o
   6  -2   2     3891.74     3864.18     60.50 o
   7  -2   2     1787.84     1714.62     45.52 o
   8  -2   2     2273.53     2106.48     64.29 o
   9  -2   2     1644.91     1783.83     59.56 o
  10  -2   2      543.11      664.95     47.39 o
  11  -2   2      200.05      214.54     29.20 o
  12  -2   2       37.56       50.77     19.42 o
  13  -2   2        0.82        2.99     21.46 o
  14  -2   2        1.77      -32.38     24.30 o
 -14  -1   2       83.82       66.60     31.76 o
 -13  -1   2      178.91      191.32     64.46 o
 -12  -1   2      120.62      141.64     59.32 o
 -11  -1   2      372.59      415.59     29.00 o
 -10  -1   2      106.29      110.97     27.50 o
  -9  -1   2      291.72      294.07     25.36 o
  -8  -1   2     2221.03     2335.03     74.28 o
  -7  -1   2        8.87       14.42     10.07 o
  -6  -1   2      679.29      807.12     20.82 o
  -5  -1   2     1147.95     1222.31     27.05 o
  -4  -1   2     4079.04     4404.32     62.69 o
  -3  -1   2     2146.77     2189.88     36.84 o
  -2  -1   2     2690.39     2554.55     36.77 o
  -1  -1   2      969.44      980.18     15.38 o
   0  -1   2     2130.46     2211.66     22.63 o
   1  -1   2       11.28       29.03      2.22 o
   2  -1   2      142.71      152.22      5.05 o
   3  -1   2     2397.59     2495.07     36.77 o
   4  -1   2        2.31        8.09      3.44 o
   5  -1   2        1.97        3.58      4.56 o
   6  -1   2     1180.30     1257.92     28.58 o
   7  -1   2        3.66        2.77      6.84 o
   8  -1   2      280.11      284.38     15.31 o
   9  -1   2       54.77       40.53     14.53 o
  10  -1   2      662.17      600.98     40.77 o
  11  -1   2      424.72      506.01     40.57 o
  12  -1   2      119.35      125.78     32.58 o
  13  -1   2      792.97      797.02     60.89 o
  14  -1   2      202.50      291.08     46.54 o
 -14   0   2      399.99      455.54     50.14 o
 -13   0   2      791.79      830.58     50.11 o
 -12   0   2      215.37      170.47     28.61 o
 -11   0   2       10.11      -14.52     20.33 o
 -10   0   2       77.05       82.54     18.97 o
  -9   0   2      331.35      343.37     24.91 o
  -8   0   2       62.40       62.73      8.72 o
  -7   0   2     1499.31     1534.96     33.47 o
  -6   0   2      847.19      922.99     23.43 o
  -5   0   2      592.37      664.73     18.05 o
  -4   0   2        1.63       -4.88      4.41 o
  -3   0   2    15550.89    15666.60    199.80 o
  -2   0   2     4780.32     5125.14     74.10 o
  -1   0   2     3321.57     3460.24     56.28 o
   0   0   2     1709.31     1703.46     32.80 o
   1   0   2      330.00      390.33      6.34 o
   2   0   2     4328.65     4653.50     57.90 o
   3   0   2       18.99        8.34      2.91 o
   4   0   2      176.96      250.22     11.07 o
   5   0   2     1281.86     1267.51     35.41 o
   6   0   2     2615.61     2604.49     79.24 o
   7   0   2      190.95      188.83     16.91 o
   8   0   2      521.92      565.75     19.32 o
   9   0   2      153.95      155.84     13.74 o
  10   0   2      165.79      166.46     20.04 o
  11   0   2        2.03       17.96     21.24 o
  12   0   2     1947.10     2118.54     87.90 o
  13   0   2       52.18       42.28     31.85 o
  14   0   2       35.26       63.64     36.51 o
  15   0   2        2.53       -0.07     39.00 o
 -14   1   2       86.87      144.85     42.28 o
 -13   1   2        4.44       -3.44     28.55 o
 -12   1   2      221.28      195.08     35.39 o
 -11   1   2        2.09        2.12     54.63 o
 -10   1   2        4.59       -6.10     39.00 o
  -9   1   2      699.20      706.43     34.01 o
  -8   1   2     2716.50     2768.47     53.09 o
  -7   1   2     6583.57     6722.87     84.19 o
  -6   1   2     6211.06     6461.67     79.92 o
  -5   1   2      163.72      150.37      5.63 o
  -4   1   2    10502.77    10478.70    114.26 o
  -3   1   2     9946.38    10312.91    131.44 o
  -2   1   2    12393.62    13170.08    182.05 o
  -1   1   2     3642.53     3761.76     42.50 o
   0   1   2     6978.57     7014.87    131.59 o
   1   1   2       95.18       91.10      5.91 o
   2   1   2      392.55      369.77      8.46 o
   3   1   2       66.29      105.94      6.21 o
   4   1   2     1635.05     1602.47     39.73 o
   5   1   2     1179.14     1289.93     42.64 o
   6   1   2     1019.11     1012.97     31.82 o
   7   1   2      290.58      322.45     26.32 o
   8   1   2     2130.43     2085.95     55.78 o
   9   1   2      570.34      538.89     25.43 o
  10   1   2      298.31      318.14     35.44 o
  12   1   2        2.80       20.32     22.55 o
  13   1   2      242.56      257.79     33.49 o
  14   1   2      399.48      441.84     43.72 o
  15   1   2       15.18        9.50     35.85 o
 -14   2   2        2.70       12.58     40.18 o
 -13   2   2      480.02      578.72     46.50 o
 -12   2   2        3.32      -10.57     27.15 o
 -11   2   2       34.23        1.66     31.26 o
 -10   2   2      494.19      422.11     32.14 o
  -9   2   2      867.60      825.54     46.34 o
  -8   2   2     1891.27     1849.80     72.03 o
  -7   2   2     1464.39     1453.64     32.81 o
  -6   2   2        6.62       12.02      4.21 o
  -5   2   2     5745.26     6261.11     70.65 o
  -4   2   2     2303.33     2299.51     32.30 o
  -3   2   2       19.61       47.76      4.58 o
  -2   2   2    47076.62    48731.73    669.91 o
  -1   2   2     9163.65     9118.49     97.20 o
   0   2   2    17183.75    17672.87    214.78 o
   1   2   2    12723.87    13278.79    280.68 o
   2   2   2    35486.86    35676.28    769.99 o
   3   2   2     9461.96     9552.63    216.27 o
   4   2   2     8087.82     8461.11    196.08 o
   5   2   2     2289.85     1902.07     63.35 o
   6   2   2     1191.93     1100.98     33.84 o
   7   2   2     4815.43     4698.98     99.80 o
   8   2   2     1047.28     1093.67     39.16 o
   9   2   2     1538.32     1532.31     38.43 o
  10   2   2      788.25      779.68     40.67 o
  11   2   2      189.10      117.78     43.59 o
  13   2   2        0.03        3.21     23.07 o
  14   2   2       25.28        6.95     28.25 o
  15   2   2        9.26      -37.75     31.66 o
 -14   3   2      208.92      293.43     33.60 o
 -13   3   2       52.03       94.26     29.46 o
 -12   3   2      166.45      172.80     33.02 o
 -11   3   2      847.27      843.36     32.47 o
 -10   3   2      344.08      364.23     38.34 o
  -9   3   2      151.30      197.29     29.10 o
  -8   3   2     2758.81     2701.43    100.48 o
  -7   3   2      774.45      757.01     16.96 o
  -6   3   2     1465.69     1502.23     22.84 o
  -5   3   2     1499.15     1542.99     26.92 o
  -4   3   2      289.06      330.51     10.40 o
  -3   3   2    18936.10    19997.45    278.28 o
  -2   3   2     2120.43     2455.98     36.20 o
  -1   3   2     8160.32     8132.56     94.45 o
   0   3   2     9674.19    10307.38    118.58 o
   1   3   2     7902.63     8115.46     95.54 o
   2   3   2    12503.79    13260.27    186.27 o
   3   3   2      915.32      992.66     24.52 o
   4   3   2     4441.44     4455.73    110.34 o
   5   3   2     1738.33     1870.06     50.01 o
   6   3   2      162.78      215.81     21.01 o
   7   3   2      993.25     1076.23     45.82 o
   8   3   2      274.03      228.34     25.90 o
   9   3   2       44.12        8.73     12.30 o
  10   3   2     1504.83     1596.07     59.40 o
  11   3   2       71.15       26.74     41.95 o
  15   3   2      312.56      417.00     39.39 o
 -14   4   2       12.13        8.54     29.06 o
 -13   4   2        2.90        4.07     25.47 o
 -12   4   2      761.23      815.13     43.60 o
 -11   4   2      228.52      265.95     25.36 o
 -10   4   2       92.41       78.16     18.86 o
  -9   4   2        2.01        9.34     15.03 o
  -8   4   2      323.38      323.05     14.76 o
  -7   4   2       48.47       41.72      7.81 o
  -6   4   2       44.36       65.14      6.67 o
  -5   4   2      868.81      849.74     14.00 o
  -4   4   2     1595.82     1506.36     29.20 o
  -3   4   2     5725.11     6217.16     79.16 o
  -2   4   2     2798.42     3165.69     47.33 o
  -1   4   2     5289.49     5491.44     57.50 o
   0   4   2     1039.48     1072.70     15.62 o
   1   4   2     1635.02     1738.23     20.09 o
   2   4   2        0.85        2.60      3.25 o
   3   4   2      101.13       98.42     11.49 o
   4   4   2     3514.82     3688.70     75.42 o
   5   4   2      104.53      142.49     16.45 o
   6   4   2       91.92      178.92     26.39 o
   7   4   2     1591.42     1501.24     44.64 o
   8   4   2      159.36      120.17     14.74 o
   9   4   2      614.26      698.08     31.96 o
  10   4   2     1205.04     1289.87     49.71 o
  11   4   2       12.30       17.93     15.18 o
  12   4   2       22.27       -4.65     39.92 o
 -14   5   2        1.95      -21.89     85.31 o
 -13   5   2        2.58       14.01     27.37 o
 -12   5   2        5.51      -13.04     23.98 o
 -11   5   2        3.71      -16.24     20.84 o
 -10   5   2     1268.65     1316.13    157.54 o
  -9   5   2       55.61       26.02     17.47 o
  -8   5   2     1209.59     1242.55     33.07 o
  -7   5   2      202.63      182.20     14.99 o
  -6   5   2     9309.47     9311.23    131.23 o
  -5   5   2     4476.71     4332.52     58.10 o
  -4   5   2    13457.61    14291.66    178.37 o
  -3   5   2     4837.43     5388.31     70.53 o
  -2   5   2     1934.79     1939.65     24.09 o
  -1   5   2     5357.87     5579.16     59.74 o
   0   5   2    10001.80    10320.26    101.52 o
   1   5   2      945.31      938.40     12.34 o
   2   5   2       99.33      107.91      9.25 o
   3   5   2      483.28      447.29     13.69 o
   4   5   2     3573.91     3800.70     72.33 o
   5   5   2     4030.60     4151.66     83.66 o
   6   5   2      224.24      240.30     39.59 o
   7   5   2      410.75      422.17     22.05 o
   8   5   2       70.36       67.79     14.45 o
   9   5   2       90.65       81.14     18.14 o
  10   5   2       20.11        2.34     17.06 o
  11   5   2        2.84        3.78     19.58 o
  12   5   2        6.55      -10.03     23.01 o
 -13   6   2       21.29        3.11     29.31 o
 -12   6   2       25.27       44.48     27.13 o
 -11   6   2     1409.91     1412.87     55.09 o
 -10   6   2       95.29       88.37     34.54 o
  -9   6   2     1507.03     1392.94     37.53 o
  -8   6   2       10.22        5.48     22.48 o
  -7   6   2      789.46      766.39     31.05 o
  -6   6   2     1388.16     1295.06     28.87 o
  -5   6   2       97.87      126.23      9.30 o
  -4   6   2     2126.57     2240.92     34.35 o
  -3   6   2        9.46       13.98      5.45 o
  -2   6   2      300.85      274.21      5.90 o
  -1   6   2     1728.31     1813.82     19.56 o
   0   6   2     9094.34     9316.96     92.94 o
   1   6   2     1411.59     1329.58     20.85 o
   2   6   2    20049.28    20606.02    213.58 o
   3   6   2     2256.61     2353.14     30.03 o
   4   6   2     8648.98     8893.97     94.24 o
   5   6   2     2998.97     2759.96     54.24 o
   6   6   2     2233.20     2439.73     50.25 o
   7   6   2      687.01      678.77     27.27 o
   8   6   2      880.63      842.76     29.62 o
   9   6   2      580.16      525.42     40.53 o
  10   6   2     1007.70     1028.73     40.09 o
  11   6   2       20.27        3.93     20.43 o
  12   6   2      128.39      105.06     28.46 o
 -13   7   2       11.35        3.46     31.02 o
 -12   7   2      439.28      480.98     39.32 o
 -11   7   2        9.65      -19.17     26.25 o
 -10   7   2        0.58      -43.44     21.83 o
  -9   7   2       44.56        6.26     36.74 o
  -8   7   2      623.37      594.86     43.05 o
  -7   7   2      439.32      456.97     21.87 o
  -6   7   2     4326.91     4281.87     74.64 o
  -5   7   2     1831.33     1895.30     36.41 o
  -4   7   2       23.70       24.92      7.51 o
  -3   7   2     3717.16     3608.40     46.91 o
  -2   7   2     1501.47     1419.42     17.84 o
  -1   7   2     4203.33     4202.31     40.72 o
   0   7   2     2867.47     2983.06     27.98 o
   1   7   2      536.74      438.88      7.99 o
   2   7   2       31.39       30.12      3.92 o
   3   7   2     5248.37     5604.87     62.23 o
   4   7   2     1783.69     1691.18     26.53 o
   5   7   2       69.98       79.63      6.63 o
   6   7   2      924.61      873.98     17.46 o
   7   7   2        1.71      -17.14     15.87 o
   8   7   2       28.83       35.28     15.99 o
   9   7   2      711.63      712.78     33.01 o
  10   7   2     1792.52     1740.00     52.94 o
  11   7   2       69.45       74.72     23.23 o
  12   7   2      524.39      563.29     87.36 o
  13   7   2      111.72       79.83     56.63 o
 -13   8   2      194.03      295.91     51.65 o
 -12   8   2       89.90       60.19     30.98 o
 -11   8   2        4.45       -7.42     27.01 o
 -10   8   2       75.27       65.78     18.74 o
  -9   8   2      240.33      249.04     28.35 o
  -8   8   2       76.50       55.80     16.08 o
  -7   8   2       26.84       11.43     13.45 o
  -6   8   2        4.20      -10.90     10.38 o
  -5   8   2       13.55       15.40      8.16 o
  -4   8   2     1376.95     1484.26     27.69 o
  -3   8   2      405.88      418.14     10.55 o
  -2   8   2       29.62       20.10      4.31 o
  -1   8   2      522.90      484.20      9.22 o
   0   8   2      625.44      654.57     11.21 o
   1   8   2     1599.75     1885.86     19.26 o
   2   8   2     1239.31     1247.07     17.30 o
   3   8   2     2059.77     1949.76     22.45 o
   4   8   2     6401.66     6473.65     68.17 o
   5   8   2      605.50      560.49     13.28 o
   6   8   2     4956.02     4719.53     60.67 o
   7   8   2     1504.57     1497.77     30.84 o
   8   8   2     1744.43     1778.12     61.37 o
   9   8   2     1615.51     1604.81     60.00 o
  10   8   2      178.85      182.80     24.15 o
  11   8   2      381.52      378.28     36.39 o
  12   8   2        5.31       10.50     27.44 o
  13   8   2      695.49      749.11     48.40 o
 -13   9   2      511.38      726.97     54.06 o
 -12   9   2        2.82       30.07     32.18 o
 -11   9   2      390.50      410.15     43.29 o
 -10   9   2      352.81      368.80     54.43 o
  -9   9   2       26.01       29.89     23.59 o
  -8   9   2     1405.42     1383.57     43.33 o
  -7   9   2       32.90        7.61     21.20 o
  -6   9   2     2058.22     1961.23     63.25 o
  -5   9   2     1983.82     1928.16     37.64 o
  -4   9   2     1648.16     1566.27     29.87 o
  -3   9   2     1879.69     1715.65     20.32 o
  -2   9   2      476.06      512.24     11.37 o
  -1   9   2     1136.74     1344.72     18.17 o
   0   9   2       10.54        9.57      5.17 o
   1   9   2        5.08        6.38      3.24 o
   2   9   2     2199.20     2393.74     28.54 o
   3   9   2     2601.14     2557.32     28.76 o
   4   9   2      322.21      347.87      9.25 o
   5   9   2      155.18      137.96      8.30 o
   6   9   2      206.49      222.98     10.08 o
   7   9   2      884.14      817.64     27.77 o
   8   9   2       94.85      109.00     18.42 o
   9   9   2      100.12       72.61     14.29 o
  10   9   2      423.69      374.15     20.66 o
  11   9   2      341.17      319.69     41.40 o
  12   9   2       66.07       31.49     28.63 o
  13   9   2       96.62      155.09     35.28 o
  14   9   2       65.42      128.34     66.72 o
 -12  10   2       32.11       10.93     34.26 o
 -11  10   2      169.24      180.49     35.30 o
 -10  10   2      152.08      161.49     32.58 o
  -9  10   2     1575.95     1419.45     60.20 o
  -8  10   2     1411.41     1311.75     63.88 o
  -7  10   2     1235.98     1151.52     46.93 o
  -6  10   2     1616.86     1512.67     44.60 o
  -5  10   2      328.74      328.44     17.03 o
  -4  10   2      256.75      255.04     14.91 o
  -3  10   2      398.95      425.00     11.83 o
  -2  10   2        3.25       10.67      5.69 o
  -1  10   2      424.79      413.07      9.58 o
   0  10   2      155.52      201.58      8.47 o
   1  10   2     3056.10     3048.44     29.22 o
   2  10   2     1202.24     1127.14     17.97 o
   3  10   2     2505.07     2670.65     31.91 o
   4  10   2     4444.09     4707.58     48.11 o
   5  10   2      105.03      112.51      8.04 o
   6  10   2     2249.88     2324.97     34.13 o
   7  10   2      647.03      650.11     33.26 o
   8  10   2      475.05      492.76     24.91 o
   9  10   2      510.17      431.07     23.48 o
  10  10   2        1.86       -7.18     14.76 o
  11  10   2      390.28      379.95     24.09 o
  12  10   2       79.25       84.75     19.49 o
  13  10   2        3.79       -7.35     19.13 o
  14  10   2       35.52      -21.36     44.97 o
 -12  11   2       65.71       54.73     57.42 o
 -11  11   2       14.43       21.89     23.68 o
 -10  11   2      138.88      129.65     34.44 o
  -9  11   2       55.38       56.42     49.58 o
  -8  11   2      450.88      418.57     77.74 o
  -7  11   2      942.22      877.54     36.65 o
  -6  11   2      111.36      138.04     17.34 o
  -5  11   2      386.51      453.50     19.99 o
  -4  11   2     4705.55     4493.72     72.85 o
  -3  11   2     2148.84     2048.84     38.13 o
  -2  11   2     5827.31     6048.55     67.01 o
  -1  11   2     1840.04     1915.26     28.10 o
   0  11   2     3908.40     3806.52     38.60 o
   1  11   2      746.95      704.93     11.83 o
   2  11   2      322.23      288.98     10.20 o
   3  11   2     2329.26     2226.11     28.88 o
   4  11   2       15.67       17.53      6.17 o
   5  11   2     4693.01     4531.93     54.50 o
   6  11   2      217.45      213.92     18.67 o
   7  11   2      795.34      774.18     17.24 o
   8  11   2      185.79      132.55     16.18 o
   9  11   2      222.02      184.82     20.73 o
  10  11   2       17.03       17.06     17.85 o
  11  11   2      660.17      631.49     32.39 o
  12  11   2      183.01      169.45     26.34 o
  13  11   2      104.06      134.28     26.78 o
  14  11   2       86.58       84.91     24.28 o
 -11  12   2       14.52       39.96     36.45 o
 -10  12   2      164.86      212.93     38.15 o
  -9  12   2       10.39       17.68     35.85 o
  -8  12   2      119.44      178.05     32.60 o
  -7  12   2        8.71       25.27     25.71 o
  -6  12   2       24.85       20.65     16.32 o
  -5  12   2      288.66      297.23     22.94 o
  -4  12   2      272.48      215.96     16.46 o
  -3  12   2      170.74      149.36     14.23 o
  -2  12   2       34.20       33.97      8.14 o
  -1  12   2      373.28      410.47     11.05 o
   0  12   2      121.44      147.09      8.31 o
   1  12   2     1457.84     1330.28     20.34 o
   2  12   2      613.72      549.58     14.05 o
   3  12   2     7187.41     7125.67     76.90 o
   4  12   2      755.92      691.18     19.63 o
   5  12   2     3611.87     3381.32     47.26 o
   6  12   2     2676.42     2645.53     39.45 o
   7  12   2     2219.97     2105.07     37.18 o
   8  12   2     1062.81     1157.13     38.48 o
   9  12   2      318.96      317.82     18.83 o
  10  12   2      358.83      354.46     26.88 o
  11  12   2      343.39      395.33     28.93 o
  12  12   2      209.17      190.36     25.71 o
  13  12   2        3.72        2.61     23.94 o
  14  12   2       42.70       79.58     26.13 o
 -11  13   2      388.46      410.21     50.87 o
 -10  13   2       55.42       12.81     35.67 o
  -9  13   2      321.75      437.04     44.35 o
  -8  13   2       59.87        7.25     43.65 o
  -7  13   2      574.87      522.69     34.07 o
  -6  13   2      766.20      758.76     54.83 o
  -5  13   2      166.00      156.25     26.52 o
  -4  13   2       19.66       -8.28     12.81 o
  -3  13   2      550.28      519.78     18.92 o
  -2  13   2       36.30       24.54      9.78 o
  -1  13   2       58.69       51.18      7.72 o
   0  13   2     1156.97     1156.66     19.10 o
   1  13   2        6.41        4.82      6.27 o
   2  13   2      696.46      665.87     16.91 o
   3  13   2      771.20      776.62     27.22 o
   4  13   2      482.51      560.38     22.01 o
   5  13   2      873.35      891.22     23.14 o
   6  13   2       76.17       77.82     12.28 o
   7  13   2       29.13       30.76     12.11 o
   8  13   2      197.34      182.33     17.99 o
   9  13   2      688.53      627.76     26.10 o
  10  13   2       45.97       45.99     16.63 o
  11  13   2       84.66       86.31     26.57 o
  12  13   2        2.26       44.05     23.26 o
  13  13   2       52.44       71.38     26.64 o
 -10  14   2      285.21      283.96     45.48 o
  -9  14   2      306.61      307.50     44.11 o
  -8  14   2       32.67       46.19     33.44 o
  -7  14   2       38.15       40.40     24.17 o
  -6  14   2      274.74      228.57     27.86 o
  -5  14   2       64.06       56.15     22.09 o
  -4  14   2     1700.68     1664.92     49.50 o
  -3  14   2      208.02      206.11     15.42 o
  -2  14   2        2.82       -3.58     10.99 o
  -1  14   2       94.65       89.77     18.73 o
   0  14   2      354.14      337.81     12.90 o
   1  14   2     1615.75     1524.25     24.65 o
   2  14   2       67.39       51.30     10.51 o
   3  14   2        7.01       18.27     10.30 o
   4  14   2       91.35      108.15     11.72 o
   5  14   2      159.91      204.62     14.58 o
   6  14   2       28.84       13.03     10.93 o
   7  14   2       50.29       37.89     13.91 o
   8  14   2      112.10       89.56     14.18 o
   9  14   2       90.37      107.09     18.79 o
  10  14   2        8.87       11.35     19.75 o
  11  14   2        2.10      -17.41     18.04 o
  12  14   2       20.67       -8.84     19.33 o
  13  14   2       12.41       24.21     20.85 o
 -10  15   2       77.84       63.81     41.64 o
  -9  15   2      133.13      166.27     70.72 o
  -8  15   2        9.12       38.21     28.70 o
  -7  15   2      101.72      143.47     29.02 o
  -6  15   2      349.38      446.35     40.70 o
  -5  15   2     1996.73     1842.99    116.07 o
  -4  15   2      447.29      498.56     38.71 o
  -3  15   2     2059.01     1969.65     42.38 o
  -2  15   2     3484.66     3430.04     68.42 o
  -1  15   2     1318.97     1399.17     31.90 o
   0  15   2     4256.93     4304.87     58.01 o
   1  15   2      576.16      557.88     17.24 o
   2  15   2     1334.81     1285.22     33.70 o
   3  15   2      675.76      729.51     23.85 o
   4  15   2       16.16      -11.81     10.67 o
   5  15   2      585.11      587.39     23.14 o
   6  15   2       29.02       22.68     16.43 o
   7  15   2      766.36      757.50     23.97 o
   8  15   2      110.65      110.51     16.22 o
   9  15   2       28.16       15.73     18.06 o
  10  15   2      307.90      380.71     25.63 o
  11  15   2       45.58       48.27     20.97 o
  12  15   2        9.82       17.69     21.22 o
  13  15   2       15.75        3.01     22.57 o
  -9  16   2       60.76      112.30     42.25 o
  -8  16   2      398.31      421.00     40.00 o
  -7  16   2       88.46       57.10     36.26 o
  -6  16   2      318.18      263.92     31.49 o
  -5  16   2        3.54      -32.31     22.60 o
  -4  16   2       63.89       96.91     28.36 o
  -3  16   2      497.52      495.95     36.84 o
  -2  16   2       58.36       58.25     17.23 o
  -1  16   2       34.82       39.09     16.44 o
   0  16   2       11.63       41.42     13.58 o
   1  16   2      889.53      859.92     33.04 o
   2  16   2      540.05      512.09     20.56 o
   3  16   2      621.35      652.81     29.06 o
   4  16   2     1334.88     1298.29     30.85 o
   5  16   2     4684.86     4562.67     72.73 o
   6  16   2      163.01      137.79     17.12 o
   7  16   2     2281.42     2336.58     66.06 o
   8  16   2     1592.34     1621.72     39.28 o
   9  16   2      914.54      962.83     36.98 o
  10  16   2       17.52       28.04     20.95 o
  11  16   2        6.55       -2.78     21.53 o
  12  16   2      483.88      587.98     33.35 o
  -9  17   2      237.94      238.57     39.20 o
  -8  17   2        1.60      -36.59     36.06 o
  -7  17   2      601.19      704.03     52.55 o
  -6  17   2       34.07       12.12     33.06 o
  -5  17   2      211.13      126.92     33.26 o
  -4  17   2       72.58       21.11     40.31 o
  -3  17   2       91.18      118.50     25.95 o
  -2  17   2      428.65      466.48     41.88 o
  -1  17   2      908.07     1016.29     64.77 o
   0  17   2      416.28      390.08     22.81 o
   1  17   2        7.14        7.20     12.08 o
   2  17   2      158.30      137.40     17.55 o
   3  17   2      636.59      651.74     27.36 o
   4  17   2      178.92      211.96     19.61 o
   5  17   2       78.85       74.50     19.46 o
   6  17   2       60.54       33.79     18.73 o
   7  17   2       25.76       12.45     19.11 o
   8  17   2      136.86      148.15     21.50 o
   9  17   2       49.05       49.50     23.71 o
  10  17   2      285.85      239.27     26.96 o
  11  17   2       29.03       19.33     23.73 o
  12  17   2       73.04      100.39     31.23 o
  -8  18   2      555.45      495.42     65.48 o
  -7  18   2       59.82       93.57     38.98 o
  -6  18   2        0.30      -32.25     46.01 o
  -5  18   2       41.56       60.04     46.54 o
  -4  18   2       76.11       57.81     44.24 o
  -3  18   2       21.42       54.54     25.70 o
  -2  18   2       20.96      -13.89     24.93 o
  -1  18   2        9.74       13.62     24.49 o
   0  18   2       43.63       72.83     19.69 o
   1  18   2      261.89      206.90     20.83 o
   2  18   2      126.09      112.51     20.62 o
   3  18   2      274.13      251.55     23.21 o
   4  18   2      158.31      153.96     19.83 o
   5  18   2      257.20      253.30     23.77 o
   6  18   2       79.80       83.58     21.43 o
   7  18   2        2.99      -23.11     19.08 o
   8  18   2      100.98       78.67     21.24 o
   9  18   2        8.59        2.70     24.99 o
  10  18   2       12.57        2.30     25.57 o
  11  18   2      225.62      278.34     32.71 o
  -7  19   2      256.37      166.61     59.32 o
  -6  19   2       48.81       36.12     54.93 o
  -5  19   2       25.86      -37.95     46.60 o
  -4  19   2       23.48       40.24     45.16 o
  -3  19   2     1059.93     1095.53     50.32 o
  -2  19   2      374.48      414.72     55.88 o
  -1  19   2     1135.36     1024.04     55.09 o
   0  19   2      526.01      575.44     34.04 o
   1  19   2      158.38      168.75     36.34 o
   2  19   2     1346.24     1375.80     46.76 o
   3  19   2       25.05       26.71     20.30 o
   4  19   2      568.58      631.42     51.40 o
   5  19   2       51.40        6.53     23.50 o
   6  19   2        2.48      -33.80     20.44 o
   7  19   2        0.23       -6.90     21.18 o
   8  19   2       13.87      -22.91     21.71 o
   9  19   2        6.01      -22.79     19.12 o
  10  19   2       43.47       36.02     28.43 o
  11  19   2        3.64        9.66     88.88 o
  -6  20   2       23.60       23.40     54.80 o
  -5  20   2      117.13      200.76     57.02 o
  -4  20   2      222.35      149.90     51.58 o
  -3  20   2      259.75      277.58     55.32 o
  -2  20   2       19.86       29.25     37.23 o
  -1  20   2      115.09      191.29     47.78 o
   0  20   2      126.27      132.25     27.07 o
   1  20   2      105.29       68.80     35.70 o
   2  20   2      259.65      374.83     84.24 o
   3  20   2      102.67      110.75     23.30 o
   4  20   2      156.82      164.93     24.64 o
   5  20   2      200.25      216.23     26.87 o
   6  20   2      816.24      896.37     49.91 o
   7  20   2      584.55      616.42     37.46 o
   8  20   2      167.75      178.88     31.52 o
   9  20   2      378.38      363.85     29.97 o
  10  20   2      122.15      104.77     51.65 o
  -5  21   2       28.24       43.39     52.96 o
  -4  21   2      512.02      562.90     68.95 o
  -3  21   2        8.57       14.29     47.39 o
  -2  21   2      988.30      980.07     52.81 o
  -1  21   2       35.01       26.71     46.05 o
   0  21   2      197.10      115.88     46.34 o
   1  21   2     1171.53     1222.93     93.40 o
   2  21   2      178.86      183.99     41.93 o
   3  21   2       22.10      -14.42     27.60 o
   4  21   2      393.49      399.20     30.69 o
   5  21   2      322.34      339.43     29.90 o
   6  21   2       74.17       95.77     29.39 o
   7  21   2       67.93       60.62     32.40 o
   8  21   2        4.97       13.02     27.60 o
   9  21   2        9.54       17.70     27.38 o
  -4  22   2        1.67      -63.71     48.70 o
  -3  22   2       13.01      -60.37     48.31 o
  -2  22   2        5.29        8.54     31.29 o
  -1  22   2       64.92       30.91     31.56 o
   0  22   2      230.63      169.83     55.45 o
   1  22   2      103.79       60.18     39.34 o
   2  22   2       84.60       77.94     47.68 o
   3  22   2       30.07       21.20     38.21 o
   4  22   2        8.79       21.69     30.81 o
   5  22   2        3.03       12.23     25.10 o
   6  22   2      421.98      401.57     37.57 o
   7  22   2       54.88       19.77     29.19 o
   8  22   2      125.55      127.21     34.24 o
  -2  23   2        4.15       -3.96     58.01 o
  -1  23   2      294.62      247.50     56.57 o
   0  23   2        2.90       49.55     50.73 o
   1  23   2      140.86       61.66     42.92 o
   2  23   2       16.53       -1.36     38.80 o
   3  23   2      115.44       79.85     43.47 o
   4  23   2        7.82       16.59     33.72 o
   5  23   2      100.27       71.82     31.02 o
   6  23   2      273.17      253.97     32.11 o
  -5 -21   3        1.49        6.31     29.29 o
  -4 -21   3       24.01       -0.49     35.35 o
  -3 -21   3      141.17       52.75     41.44 o
  -2 -21   3       25.90       38.88     41.36 o
  -1 -21   3       42.25       25.38     42.11 o
   0 -21   3       10.51       13.57     50.14 o
   1 -21   3        8.96       72.95     49.09 o
   2 -21   3      293.90      282.94     38.71 o
  -7 -20   3       25.29      -15.61     32.14 o
  -6 -20   3      625.42      663.64     43.32 o
  -5 -20   3      243.43      218.84     29.82 o
  -4 -20   3      213.00      191.87     31.42 o
  -3 -20   3       22.35        4.59     32.32 o
  -2 -20   3      377.64      382.52     60.76 o
  -1 -20   3      195.50      199.94     45.42 o
   0 -20   3        5.34      -35.53     47.45 o
   1 -20   3       36.42       56.04     48.18 o
   2 -20   3        0.02      -18.01     34.38 o
   3 -20   3      219.14      303.14     60.24 o
   4 -20   3        0.81       61.55     51.52 o
  -8 -19   3       28.73       -7.45     33.42 o
  -7 -19   3      191.10      175.54     31.80 o
  -6 -19   3      188.31      206.70     32.22 o
  -5 -19   3        2.58        5.16     23.50 o
  -4 -19   3       72.46       47.72     25.03 o
  -3 -19   3      521.83      500.89     41.54 o
  -2 -19   3        9.43       -8.07     47.06 o
  -1 -19   3     1810.91     1777.60     80.18 o
   0 -19   3      724.81      759.79     71.97 o
   1 -19   3      374.90      354.57     37.75 o
   2 -19   3      601.13      567.24     43.26 o
   3 -19   3      168.20       63.71     47.78 o
   4 -19   3     1027.05     1150.70     85.34 o
   5 -19   3       37.53       45.16     51.12 o
  -9 -18   3        6.08      -22.31     24.18 o
  -8 -18   3      295.30      312.66     39.19 o
  -7 -18   3      315.16      360.98     33.66 o
  -6 -18   3     1381.23     1464.80     53.01 o
  -5 -18   3       54.09       56.18     23.13 o
  -4 -18   3      898.58     1015.08     39.76 o
  -3 -18   3      492.06      467.74     30.53 o
  -2 -18   3      847.46      909.40     43.46 o
  -1 -18   3      261.09      300.92     42.01 o
   0 -18   3      255.77      299.25     41.96 o
   1 -18   3      517.59      466.55     38.70 o
   2 -18   3      157.33      188.58     75.08 o
   3 -18   3       45.83       16.18     27.40 o
   4 -18   3      291.14      280.60     56.04 o
   5 -18   3        1.13      -78.13     44.57 o
   6 -18   3       90.27      118.11     59.32 o
 -10 -17   3       64.33       73.19     53.10 o
  -9 -17   3       10.22       15.56     20.51 o
  -8 -17   3       94.30       85.45     32.44 o
  -7 -17   3       37.20       38.74     28.51 o
  -6 -17   3       14.26       -9.32     23.69 o
  -5 -17   3      239.48      159.64     27.22 o
  -4 -17   3      393.36      402.48     33.08 o
  -3 -17   3        5.67       22.04     20.88 o
  -2 -17   3      122.38      159.45     32.72 o
  -1 -17   3      453.50      412.74     38.04 o
   0 -17   3       48.48       11.63     31.51 o
   1 -17   3       83.34       71.46     28.63 o
   2 -17   3       14.27       10.57     27.57 o
   3 -17   3      610.20      627.83     41.09 o
   4 -17   3      270.12      275.09     55.06 o
   5 -17   3      267.92      238.06     55.91 o
   6 -17   3      174.31       86.52     52.63 o
   7 -17   3        9.21      -29.10     52.37 o
 -10 -16   3      183.60      131.36     36.62 o
  -9 -16   3       77.88      110.78     19.62 o
  -8 -16   3      144.23      102.00     22.65 o
  -7 -16   3      159.75      154.39     26.27 o
  -6 -16   3      285.47      294.49     28.59 o
  -5 -16   3       33.10        6.05     22.77 o
  -4 -16   3     1041.80     1027.57     36.26 o
  -3 -16   3      375.35      394.24     26.14 o
  -2 -16   3      199.56      202.64     22.28 o
  -1 -16   3        9.44       12.11     28.28 o
   0 -16   3        6.97       -1.47     16.07 o
   1 -16   3        8.43      -46.99     23.49 o
   2 -16   3      229.08      200.57     30.76 o
   3 -16   3       25.63       57.57     23.82 o
   4 -16   3      310.17      380.97     43.54 o
   5 -16   3       76.72      174.81     52.04 o
   6 -16   3        6.63      -16.52     45.88 o
   7 -16   3        0.49      -15.34     55.71 o
   8 -16   3        0.15       23.31     38.69 o
 -11 -15   3       65.56       76.84     29.64 o
 -10 -15   3      336.18      345.45     33.73 o
  -9 -15   3      258.92      326.19     47.29 o
  -8 -15   3       65.77       40.66     20.31 o
  -7 -15   3      154.13      108.11     21.84 o
  -6 -15   3      227.14      220.57     23.27 o
  -5 -15   3      328.55      326.93     51.75 o
  -4 -15   3       20.39       21.09     17.88 o
  -3 -15   3       70.39       81.38     18.46 o
  -2 -15   3      505.20      476.24     28.20 o
  -1 -15   3      553.84      525.60     20.10 o
   0 -15   3      121.52      123.24     17.36 o
   1 -15   3      946.15      863.87     43.44 o
   2 -15   3        8.36       30.78     26.06 o
   3 -15   3      866.11      838.71     29.53 o
   4 -15   3        4.16      -25.74     28.11 o
   5 -15   3      199.88      247.32     35.52 o
   6 -15   3      199.03      291.90     61.71 o
   7 -15   3       57.70        9.17     61.94 o
   8 -15   3      189.32      198.99     35.45 o
   9 -15   3       90.17       80.53     34.94 o
 -12 -14   3       33.94       -0.84     28.84 o
 -11 -14   3        9.09       13.46     32.43 o
 -10 -14   3       58.68       91.81     25.90 o
  -9 -14   3      652.90      688.51     36.72 o
  -8 -14   3      352.60      358.40     34.55 o
  -7 -14   3     1595.96     1672.64     52.91 o
  -6 -14   3      380.40      425.60     25.87 o
  -5 -14   3     2753.42     2709.69     67.01 o
  -4 -14   3     1224.04     1168.55     35.22 o
  -3 -14   3     1198.24     1241.65     32.64 o
  -2 -14   3     1733.73     1730.78     36.55 o
  -1 -14   3      360.53      372.10     16.77 o
   0 -14   3      610.88      660.97     25.08 o
   1 -14   3      571.54      613.65     22.59 o
   2 -14   3      315.06      322.23     18.06 o
   3 -14   3        7.04       -6.73     14.14 o
   4 -14   3       20.75      -36.43     20.88 o
   5 -14   3        1.90        2.12     23.22 o
   6 -14   3      263.34      248.90     30.55 o
   7 -14   3      317.04      333.57     39.87 o
   8 -14   3      122.24      130.41     32.38 o
   9 -14   3      284.76      228.13     46.18 o
  10 -14   3      241.67      376.88     49.80 o
 -12 -13   3       15.53      -33.71     23.74 o
 -11 -13   3        7.17       13.63     24.21 o
 -10 -13   3      328.54      301.33     28.65 o
  -9 -13   3       15.80       -8.29     21.23 o
  -8 -13   3      128.40      119.88     18.97 o
  -7 -13   3        1.55      -24.16     14.32 o
  -6 -13   3      243.10      236.78     20.32 o
  -5 -13   3        2.82        8.64     13.37 o
  -4 -13   3       31.60       33.35     12.14 o
  -3 -13   3      555.67      532.38     20.62 o
  -2 -13   3     1016.55     1085.98     27.80 o
  -1 -13   3      435.91      403.93     20.48 o
   0 -13   3      429.30      438.15     17.12 o
   1 -13   3     3853.80     3858.95     54.59 o
   2 -13   3      424.31      454.55     20.99 o
   3 -13   3     2015.46     1893.16     36.74 o
   4 -13   3      163.23      136.55     16.92 o
   5 -13   3     2341.30     2318.00     58.45 o
   6 -13   3      939.83      924.26     42.41 o
   7 -13   3     1093.09     1147.49     48.88 o
   8 -13   3      409.73      398.99     39.30 o
   9 -13   3       69.32       35.70     38.05 o
  10 -13   3      666.28      774.75     80.52 o
 -12 -12   3       41.36       56.27     24.88 o
 -11 -12   3       53.70       58.02     23.78 o
 -10 -12   3      113.13      124.78     23.74 o
  -9 -12   3      167.26      142.22     22.96 o
  -8 -12   3       76.42       45.95     15.30 o
  -7 -12   3       16.77       17.00     15.03 o
  -6 -12   3      127.56      112.23     14.22 o
  -5 -12   3       36.99       13.75     12.22 o
  -4 -12   3       84.65       91.95     16.38 o
  -3 -12   3      111.50       89.39     12.03 o
  -2 -12   3       11.36        4.88     10.87 o
  -1 -12   3      170.29      146.11     11.65 o
   0 -12   3      864.10      805.28     18.67 o
   1 -12   3     1153.06     1118.46     22.68 o
   2 -12   3     2208.77     2200.03     31.07 o
   3 -12   3       10.19        7.29     10.79 o
   4 -12   3        9.81       -9.04     14.22 o
   5 -12   3      205.03      211.41     30.02 o
   6 -12   3      520.39      522.02     29.82 o
   7 -12   3       27.91        0.38     24.99 o
   8 -12   3      417.88      409.61     82.91 o
   9 -12   3        2.86       23.41     33.83 o
  10 -12   3       35.85       42.07     36.98 o
  11 -12   3       54.35       48.29     80.95 o
 -13 -11   3       53.36       52.58     23.95 o
 -12 -11   3      155.27      167.30     25.42 o
 -11 -11   3      596.23      679.42     39.37 o
 -10 -11   3      556.00      514.57     53.87 o
  -9 -11   3       33.23       21.98     18.70 o
  -8 -11   3      408.56      419.63     19.40 o
  -7 -11   3       14.93       -3.23     12.62 o
  -6 -11   3        3.61       11.31     11.24 o
  -5 -11   3       59.16       61.09     11.89 o
  -4 -11   3     2167.15     2083.10     38.01 o
  -3 -11   3      566.39      631.59     18.71 o
  -2 -11   3      395.03      405.93     17.33 o
  -1 -11   3      247.46      240.39     14.20 o
   0 -11   3     1840.14     1792.46     25.26 o
   1 -11   3      944.51      958.23     16.08 o
   2 -11   3        1.02       -7.07      7.33 o
   3 -11   3      872.40      864.91     21.75 o
   4 -11   3       20.22       12.49      9.22 o
   5 -11   3      109.98       80.22     14.68 o
   6 -11   3      431.86      412.36     26.64 o
   7 -11   3      226.08      293.09     37.94 o
   8 -11   3       82.27       53.12     30.44 o
   9 -11   3      150.15      162.10     35.41 o
  10 -11   3        2.94       19.65     42.96 o
  11 -11   3       45.10      -10.07     36.24 o
 -13 -10   3        0.12      -21.21     28.87 o
 -12 -10   3       16.10       -4.97     19.95 o
 -11 -10   3        3.03       -5.21     18.30 o
 -10 -10   3       84.81      129.23     20.01 o
  -9 -10   3      102.52      116.13     32.93 o
  -8 -10   3      633.77      663.92     27.18 o
  -7 -10   3     2090.34     1952.71     39.19 o
  -6 -10   3      963.48      956.53     23.54 o
  -5 -10   3     4009.93     3829.98     56.25 o
  -4 -10   3     1014.97     1084.65     25.31 o
  -3 -10   3     9372.11     9156.64    106.14 o
  -2 -10   3     1471.75     1327.47     28.88 o
  -1 -10   3    12226.89    12334.05    118.24 o
   0 -10   3       91.40      112.47      7.97 o
   1 -10   3       32.49       20.09      5.88 o
   2 -10   3     2215.22     2123.57     26.51 o
   3 -10   3      166.74      193.50     10.12 o
   4 -10   3      500.16      476.81     16.96 o
   5 -10   3      678.28      650.41     22.56 o
   6 -10   3      460.23      471.56     36.18 o
   7 -10   3      301.21      270.90     31.63 o
   8 -10   3      650.79      698.71     44.71 o
   9 -10   3        3.57       11.49     28.47 o
  10 -10   3      480.65      489.66     45.52 o
  11 -10   3       85.95       25.52     50.63 o
  12 -10   3       17.76       65.23     39.27 o
 -13  -9   3       18.09       -6.04     34.08 o
 -12  -9   3      227.14      199.27     31.71 o
 -11  -9   3      233.18      178.12     26.38 o
 -10  -9   3        5.79       -7.90     15.20 o
  -9  -9   3       19.47       -4.37     13.86 o
  -8  -9   3     2384.97     2313.13     59.85 o
  -7  -9   3       68.49       60.80     11.89 o
  -6  -9   3      513.34      583.17     19.20 o
  -5  -9   3       61.83       51.18      9.78 o
  -4  -9   3        5.41       -1.74      8.29 o
  -3  -9   3       74.25       68.72      7.96 o
  -2  -9   3      613.95      675.95     20.54 o
  -1  -9   3     2544.84     2630.49     29.59 o
   0  -9   3     3300.69     3234.33     33.60 o
   1  -9   3     1737.05     1837.95     21.72 o
   2  -9   3     2579.42     2516.91     28.91 o
   3  -9   3     4459.96     4626.13     49.53 o
   4  -9   3     9093.24     8744.05     97.48 o
   5  -9   3     1054.40     1022.39     26.27 o
   6  -9   3       32.91       50.28     14.32 o
   7  -9   3     2905.50     2843.47     62.45 o
   8  -9   3      353.38      306.50     33.65 o
   9  -9   3      880.57      962.73     85.67 o
  10  -9   3       38.75       -9.11     61.25 o
  11  -9   3       10.43      -17.53     32.18 o
  12  -9   3        1.68        0.40     34.95 o
 -14  -8   3       16.52      -33.38     50.08 o
 -13  -8   3      205.34      198.54     72.82 o
 -12  -8   3       84.00      101.64     27.62 o
 -11  -8   3        7.60      -12.34     22.64 o
 -10  -8   3        5.70       40.53     22.03 o
  -9  -8   3      536.93      527.49     49.37 o
  -8  -8   3       44.56       48.33     12.96 o
  -7  -8   3       21.82        6.75      9.10 o
  -6  -8   3      249.01      264.25     14.25 o
  -5  -8   3      849.22      889.91     21.23 o
  -4  -8   3      499.07      517.02     18.43 o
  -3  -8   3     1288.13     1394.58     24.66 o
  -2  -8   3     2858.57     2888.79     33.46 o
  -1  -8   3     2985.60     3072.90     30.35 o
   0  -8   3     1436.86     1442.25     18.48 o
   1  -8   3     1161.63     1119.57     14.96 o
   2  -8   3      264.62      242.09      8.99 o
   3  -8   3     4265.56     4137.52     42.59 o
   4  -8   3      937.08      955.20     18.28 o
   5  -8   3       14.85       16.44     10.32 o
   6  -8   3      519.76      475.80     22.69 o
   7  -8   3       18.16       21.16     14.88 o
   8  -8   3       23.96       33.10     30.62 o
   9  -8   3     1320.38     1309.55     55.27 o
  10  -8   3      496.86      494.89     40.54 o
  11  -8   3       79.91       73.55     32.87 o
  12  -8   3       54.04       32.36     33.68 o
  13  -8   3      124.49      131.57     40.36 o
 -14  -7   3       26.26       26.79     40.44 o
 -13  -7   3      636.01      706.66     47.46 o
 -12  -7   3      124.51       91.86     26.66 o
 -11  -7   3      115.46       74.31     25.29 o
 -10  -7   3      127.23      154.92     37.75 o
  -9  -7   3     1510.08     1426.94     48.12 o
  -8  -7   3       76.59       58.33     17.06 o
  -7  -7   3      899.84      800.55     21.79 o
  -6  -7   3       14.40       14.47      9.35 o
  -5  -7   3       80.96       72.80      7.94 o
  -4  -7   3      154.03      151.85      7.45 o
  -3  -7   3       42.58       43.11      5.66 o
  -2  -7   3      961.43     1057.25     16.53 o
  -1  -7   3     1978.80     2235.71     23.98 o
   0  -7   3     1780.52     1929.49     22.47 o
   1  -7   3        6.19       11.20      5.22 o
   2  -7   3      599.68      732.65     14.26 o
   3  -7   3     2666.80     2834.72     30.78 o
   4  -7   3      715.94      664.80     15.99 o
   5  -7   3     1877.05     1769.70     28.36 o
   6  -7   3      234.85      215.46     15.27 o
   7  -7   3      615.32      594.44     32.86 o
   8  -7   3      730.64      692.51     29.61 o
   9  -7   3      779.67      841.83     34.87 o
  10  -7   3      128.84      144.21     29.13 o
  11  -7   3      238.78      250.59     56.04 o
  12  -7   3      184.22      238.51     57.35 o
  13  -7   3       42.41       62.51     34.60 o
 -14  -6   3        1.81      -16.55     29.71 o
 -13  -6   3      246.20      284.06     48.04 o
 -12  -6   3        1.05        3.05     22.79 o
 -11  -6   3      108.62       88.71     23.19 o
 -10  -6   3      111.08      108.25     27.41 o
  -9  -6   3      456.30      412.18     26.52 o
  -8  -6   3     1141.69     1152.65     35.14 o
  -7  -6   3      130.90      150.83     14.92 o
  -6  -6   3     1854.98     1803.44     31.62 o
  -5  -6   3      401.51      382.24     11.40 o
  -4  -6   3     7002.41     6844.00     68.35 o
  -3  -6   3     9616.78     9886.89     91.87 o
  -2  -6   3      648.19      624.49     11.72 o
  -1  -6   3     4729.46     4777.76     41.59 o
   0  -6   3      468.50      446.95      8.92 o
   1  -6   3    10846.16    11365.82    103.64 o
   2  -6   3      199.96      263.23      8.61 o
   3  -6   3      156.33      186.55      6.56 o
   4  -6   3        0.89        1.15      5.57 o
   5  -6   3        6.04       10.75      6.41 o
   6  -6   3      113.06      118.60     12.23 o
   7  -6   3     2290.65     2110.98     45.79 o
   8  -6   3      615.32      590.39     24.24 o
   9  -6   3        6.46       44.31     21.71 o
  10  -6   3       29.87       -8.23     23.76 o
  11  -6   3       94.07       94.39     40.18 o
  12  -6   3        0.51       -8.18     28.03 o
  13  -6   3      112.66      109.54     32.78 o
 -14  -5   3      261.42      279.55     87.96 o
 -13  -5   3       27.41       50.97     34.25 o
 -12  -5   3      368.13      384.87     34.52 o
 -11  -5   3      719.23      786.73     58.07 o
 -10  -5   3     2152.40     2070.47     58.69 o
  -9  -5   3     1496.20     1405.17     45.19 o
  -8  -5   3      105.14       67.86     14.39 o
  -7  -5   3      113.95      118.37     11.97 o
  -6  -5   3       78.41       91.02      7.50 o
  -5  -5   3     2751.40     2819.38     35.33 o
  -4  -5   3     6619.23     7323.23     81.02 o
  -3  -5   3     5252.44     5670.67     57.02 o
  -2  -5   3     1789.63     1870.94     22.11 o
  -1  -5   3      135.94      120.46      4.41 o
   0  -5   3      304.31      382.51      7.80 o
   1  -5   3     8846.82     9021.20     80.20 o
   2  -5   3     9568.04     9595.04     80.24 o
   3  -5   3     4612.58     4675.28     47.14 o
   4  -5   3     7312.09     7544.51     87.15 o
   5  -5   3     2023.53     1967.04     32.69 o
   6  -5   3     5387.54     5323.75     81.54 o
   7  -5   3      155.93      162.23     13.58 o
   8  -5   3      306.46      292.68     16.90 o
   9  -5   3      229.15      155.99     23.47 o
  10  -5   3      176.81      222.16     63.61 o
  11  -5   3      135.14      108.72     26.58 o
  12  -5   3      103.08      102.32     32.90 o
  13  -5   3       13.94        6.66     29.30 o
  14  -5   3      123.55      123.77     34.46 o
 -14  -4   3        3.19      -15.45     29.87 o
 -13  -4   3      148.48      165.98     31.92 o
 -12  -4   3       53.78       73.57     35.46 o
 -11  -4   3      282.25      271.86     25.10 o
 -10  -4   3       68.22       77.71     18.95 o
  -9  -4   3        1.70       -8.19     13.40 o
  -8  -4   3      828.23      782.82     24.97 o
  -7  -4   3      733.50      828.99     19.90 o
  -6  -4   3       51.85       66.23      9.24 o
  -5  -4   3     4872.05     5033.39     57.87 o
  -4  -4   3    10388.76    10410.77    119.59 o
  -3  -4   3    17425.51    17989.04    177.18 o
  -2  -4   3     5986.31     6301.38     57.56 o
  -1  -4   3       75.45       60.90      3.97 o
   0  -4   3     7161.71     7339.96     65.64 o
   1  -4   3     7291.18     7632.80     64.76 o
   2  -4   3     1135.53     1125.21     14.02 o
   3  -4   3     5550.92     5737.40     55.26 o
   4  -4   3       48.49       43.08      5.02 o
   5  -4   3     1982.61     1822.28     25.63 o
   6  -4   3      305.29      302.12     11.12 o
   7  -4   3      101.04      113.56     10.69 o
   8  -4   3      334.38      293.30     19.87 o
   9  -4   3       79.07       63.94     16.74 o
  10  -4   3       58.56       80.67     21.26 o
  11  -4   3     1885.98     1992.35     64.01 o
  12  -4   3      508.48      489.78     35.63 o
  13  -4   3       75.26       27.31     27.40 o
  14  -4   3       15.76      -13.56     29.31 o
 -14  -3   3        1.44       -9.87     29.14 o
 -13  -3   3       41.07        3.87     26.87 o
 -12  -3   3        9.01       26.15     24.78 o
 -11  -3   3      317.98      321.01     33.17 o
 -10  -3   3      118.94      135.15     18.99 o
  -9  -3   3      148.04      172.84     17.70 o
  -8  -3   3       80.61       92.70      9.84 o
  -7  -3   3      161.87      206.28     13.47 o
  -6  -3   3     1423.19     1442.11     25.44 o
  -5  -3   3       18.36       31.18      4.58 o
  -4  -3   3        1.44       -0.57      3.64 o
  -3  -3   3     2378.10     2520.35     37.69 o
  -2  -3   3        6.73       17.81      3.74 o
  -1  -3   3     2464.85     2683.46     27.59 o
   0  -3   3     1015.10     1082.46     13.79 o
   1  -3   3       21.95       17.26      4.57 o
   2  -3   3     2126.61     2123.29     22.79 o
   3  -3   3     5793.51     5984.16     56.58 o
   4  -3   3     3008.93     3461.63     36.31 o
   5  -3   3     1282.03     1187.10     17.63 o
   6  -3   3     6124.82     5843.17     86.54 o
   7  -3   3      943.11      931.75     22.52 o
   8  -3   3      263.93      253.65     13.80 o
   9  -3   3      991.79      906.41     31.20 o
  10  -3   3     1510.19     1505.11     48.61 o
  11  -3   3      318.07      332.76     26.41 o
  12  -3   3       99.75       71.61     23.90 o
  13  -3   3       14.59       41.58     25.50 o
  14  -3   3      153.95      117.86     31.07 o
 -14  -2   3        1.71       13.85     23.57 o
 -13  -2   3       47.88       44.07     28.02 o
 -12  -2   3       68.55       51.41     31.53 o
 -11  -2   3      291.93      348.97     29.55 o
 -10  -2   3      602.94      618.54     29.53 o
  -9  -2   3     1904.52     1891.01     50.28 o
  -8  -2   3       12.31       15.46      7.98 o
  -7  -2   3      399.30      380.90     12.64 o
  -6  -2   3      153.19      160.70      8.00 o
  -5  -2   3     1420.35     1329.09     17.77 o
  -4  -2   3      363.18      399.51     13.53 o
  -3  -2   3     1100.66     1104.29     21.67 o
  -2  -2   3    28189.22    29114.34    319.10 o
  -1  -2   3     5221.89     5785.81     54.01 o
   0  -2   3      482.07      458.93      9.50 o
   1  -2   3       45.69       45.31      3.20 o
   2  -2   3     2871.59     2828.40     28.19 o
   3  -2   3     8695.39     9160.67     83.20 o
   4  -2   3     4754.43     5089.07     63.65 o
   5  -2   3       88.00       83.71      6.75 o
   6  -2   3      312.92      290.87     18.07 o
   7  -2   3        0.64        3.08      4.63 o
   8  -2   3      204.15      160.18     15.19 o
   9  -2   3      936.17      782.14     39.16 o
  10  -2   3      147.29      188.70     31.20 o
  11  -2   3       30.88       12.61     16.75 o
  12  -2   3      165.23      197.49     43.42 o
  13  -2   3      219.00      244.60     28.20 o
  14  -2   3       73.27       52.28     26.65 o
 -14  -1   3        7.12      -13.07     30.36 o
 -13  -1   3      111.79      142.32     31.56 o
 -12  -1   3      516.76      673.00     67.48 o
 -11  -1   3      544.43      522.92     56.50 o
 -10  -1   3      536.41      564.07     34.80 o
  -9  -1   3      639.17      666.99     27.84 o
  -8  -1   3     2396.77     2280.51     38.74 o
  -7  -1   3     2516.75     2600.36     41.31 o
  -6  -1   3      363.16      364.70     14.19 o
  -5  -1   3       60.96       82.31      9.39 o
  -4  -1   3       57.71       34.58      4.54 o
  -3  -1   3     3105.65     3247.12     65.79 o
  -2  -1   3      958.93      978.28     18.19 o
  -1  -1   3    26992.70    27212.06    248.85 o
   0  -1   3     1032.66     1039.95     13.96 o
   1  -1   3    13801.39    13765.79    122.85 o
   2  -1   3      768.34      745.91     10.89 o
   3  -1   3    11000.78    11455.48    130.41 o
   4  -1   3     1421.48     1277.60     20.99 o
   5  -1   3     2329.10     2304.08     32.91 o
   6  -1   3       60.10       83.56      7.05 o
   7  -1   3     1578.64     1618.57     31.57 o
   8  -1   3     1096.18     1122.31     30.44 o
   9  -1   3       45.73       15.92     20.74 o
  10  -1   3      167.31      229.54     28.97 o
  11  -1   3        2.18       33.10     25.89 o
  12  -1   3        1.57      -18.22     29.69 o
  13  -1   3       15.49       31.72     34.15 o
  14  -1   3       50.09       76.56     40.38 o
 -14   0   3       88.35       97.12     35.48 o
 -13   0   3       33.43       74.41     30.74 o
 -12   0   3      121.67      127.45     29.19 o
 -11   0   3        0.89      -11.68     21.15 o
 -10   0   3      553.80      582.11     34.62 o
  -9   0   3      108.53       98.71     18.75 o
  -8   0   3        8.61       13.17     10.10 o
  -7   0   3       14.72       21.51      6.74 o
  -6   0   3     7864.85     8092.24    107.89 o
  -5   0   3     7527.61     7491.04     96.43 o
  -4   0   3    10087.65    10447.67    116.03 o
  -3   0   3    12935.64    13366.45    172.42 o
  -2   0   3    21091.56    21524.80    328.37 o
  -1   0   3    42046.00    43469.41    467.05 o
   0   0   3     2854.67     3106.94     35.91 o
   1   0   3     7370.83     7725.04     73.42 o
   2   0   3    15413.00    15879.21    188.63 o
   3   0   3    10087.06    10213.49    124.29 o
   4   0   3      145.28      233.96      6.93 o
   5   0   3       29.73       66.80      5.68 o
   6   0   3       82.73       79.53      6.87 o
   7   0   3     2863.24     2924.37     44.52 o
   8   0   3     1271.94     1288.10     25.51 o
   9   0   3     1066.24     1005.23     33.74 o
  10   0   3       59.96       85.62     21.47 o
  11   0   3      155.16      124.73     26.35 o
  12   0   3        6.86        4.06     26.48 o
  13   0   3      756.02      777.03     56.04 o
  14   0   3       91.84       33.23     38.34 o
  15   0   3      256.34      332.05     49.62 o
 -14   1   3       71.43      126.85     38.22 o
 -13   1   3        5.89      -23.62     29.38 o
 -12   1   3       10.83       37.31     28.64 o
 -11   1   3      283.99      338.43     32.61 o
 -10   1   3       10.92       20.04     20.72 o
  -9   1   3      196.56      196.21     47.22 o
  -8   1   3      686.23      690.67     30.45 o
  -7   1   3      980.53      918.55     22.42 o
  -6   1   3      899.60      802.59     17.14 o
  -5   1   3      219.45      238.42      7.69 o
  -4   1   3       56.85       69.69      4.52 o
  -3   1   3      378.06      479.72     10.78 o
  -2   1   3      356.60      365.00     10.74 o
  -1   1   3     1303.42     1321.46     15.23 o
   0   1   3    10841.85    11098.29    119.36 o
   1   1   3       25.38       25.44      2.56 o
   2   1   3     9545.98     9967.37    129.11 o
   3   1   3     7856.32     8313.39    100.69 o
   4   1   3    11975.17    12297.18    213.70 o
   5   1   3    10258.79    10505.11    202.19 o
   6   1   3     3391.73     3334.15     90.66 o
   7   1   3     1941.46     2009.92     59.68 o
   8   1   3     4529.74     4669.21    100.73 o
   9   1   3     3589.52     3678.98     86.34 o
  10   1   3      354.15      383.04     55.52 o
  11   1   3      595.91      612.52     38.15 o
  12   1   3      763.03      879.55     49.95 o
  13   1   3      156.97      159.80     33.49 o
  14   1   3        3.20       -2.62     32.38 o
  15   1   3      189.33      140.00     40.64 o
 -14   2   3        3.28       -0.55     23.19 o
 -13   2   3       36.04       31.09     21.78 o
 -12   2   3      597.44      626.03     35.67 o
 -11   2   3       31.84        6.13     24.93 o
 -10   2   3      160.52      128.00     24.93 o
  -9   2   3      652.02      609.50     42.08 o
  -8   2   3      803.49      799.51     43.78 o
  -7   2   3     1220.99     1224.34     29.24 o
  -6   2   3       10.15        8.07      7.24 o
  -5   2   3     3584.67     3960.28     50.20 o
  -4   2   3      570.30      638.82     12.92 o
  -3   2   3     5874.91     6325.24     82.78 o
  -2   2   3     8665.24     9453.84    129.54 o
  -1   2   3     7904.84     8378.24     82.04 o
   0   2   3       80.99      113.85      4.70 o
   1   2   3     2139.15     2107.30     24.56 o
   2   2   3      337.73      308.34     16.52 o
   3   2   3    11148.37    11219.07    207.47 o
   4   2   3      406.76      369.36     13.05 o
   5   2   3       42.06       25.30      6.98 o
   6   2   3     2979.34     3008.93     67.38 o
   7   2   3      660.58      607.55     27.06 o
   8   2   3      244.98      234.64     20.70 o
   9   2   3     2285.08     2203.73     60.89 o
  10   2   3      126.26      130.34     19.28 o
  12   2   3      482.93      526.32     34.94 o
  13   2   3       38.67       33.10     24.97 o
  14   2   3       48.55       48.83     29.69 o
  15   2   3       33.99       -7.80     32.90 o
 -14   3   3      145.03      201.67     40.02 o
 -13   3   3      224.67      227.80     26.72 o
 -12   3   3       16.41       10.94     20.28 o
 -11   3   3      499.16      555.14     27.98 o
 -10   3   3      453.95      464.65     67.05 o
  -9   3   3      385.04      535.11     40.83 o
  -8   3   3     2061.33     2172.05     53.32 o
  -7   3   3       15.75       25.69      7.53 o
  -6   3   3     2477.08     2452.47     31.53 o
  -5   3   3     2461.12     2844.27     37.59 o
  -4   3   3      617.23      619.63     11.84 o
  -3   3   3      577.63      671.80     11.55 o
  -2   3   3    13610.88    14597.89    179.55 o
  -1   3   3     3791.86     4145.04     46.51 o
   0   3   3    13196.49    13325.44    163.30 o
   1   3   3    15471.55    16079.40    181.94 o
   2   3   3      242.29      234.64     19.23 o
   3   3   3     1097.60     1003.66     34.42 o
   4   3   3     3197.42     3271.25    106.93 o
   5   3   3       27.09       27.56     12.20 o
   6   3   3        1.05       10.07     10.57 o
   7   3   3      227.77      215.33     24.20 o
   8   3   3     1150.70     1229.05     47.22 o
   9   3   3      406.94      415.35     27.55 o
  10   3   3     1709.38     1649.41     47.81 o
  15   3   3        4.51       -4.59     28.77 o
 -14   4   3       16.24       73.49     29.41 o
 -13   4   3       12.40      -23.80     26.36 o
 -12   4   3       19.89       22.13     21.88 o
 -11   4   3       63.65       23.64     20.64 o
 -10   4   3        2.61      -32.55     25.07 o
  -9   4   3       12.16       16.59     15.83 o
  -8   4   3     4354.45     4381.13     80.10 o
  -7   4   3      322.40      353.37     18.93 o
  -6   4   3     1028.92     1009.19     17.23 o
  -5   4   3      684.37      629.71     13.93 o
  -4   4   3    28543.52    29972.88    403.04 o
  -3   4   3     7975.38     7928.48     91.78 o
  -2   4   3       75.59       78.98      6.75 o
  -1   4   3     2650.22     2719.68     30.09 o
   0   4   3    10540.36    11112.04    120.14 o
   1   4   3    33034.05    35093.30    379.56 o
   2   4   3     4962.86     5140.25     84.61 o
   3   4   3      110.12      101.50      5.62 o
   4   4   3     2208.18     2245.50     44.65 o
   5   4   3       26.95       16.51      4.55 o
   6   4   3      818.48      881.93     31.53 o
   7   4   3      646.96      635.49     29.46 o
   8   4   3       83.18      120.48     18.65 o
   9   4   3      441.85      429.21     28.64 o
  10   4   3      346.87      290.56     24.18 o
  11   4   3       25.83       16.81     19.18 o
 -14   5   3       11.67       39.89     31.19 o
 -13   5   3       93.05      141.09     65.54 o
 -12   5   3       88.48       85.84     26.62 o
 -11   5   3      427.44      403.65     31.15 o
 -10   5   3      750.19      686.70     41.26 o
  -9   5   3      774.83      809.41     35.34 o
  -8   5   3      524.69      508.31     25.71 o
  -7   5   3     4430.48     4179.10     79.92 o
  -6   5   3       93.66       79.08     12.00 o
  -5   5   3     2994.04     3116.70     43.08 o
  -4   5   3      201.99      299.95     10.75 o
  -3   5   3      228.75      306.88      8.91 o
  -2   5   3      609.61      668.65      9.77 o
  -1   5   3       13.63       57.38      7.69 o
   0   5   3     2307.28     2498.88     28.83 o
   1   5   3      865.58      879.71     19.44 o
   2   5   3    11085.93    11266.50    133.31 o
   3   5   3     2536.06     2569.40     41.33 o
   4   5   3     2185.05     2187.05     40.61 o
   5   5   3     2986.49     3058.14     77.68 o
   6   5   3    13977.23    14112.50    357.78 o
   7   5   3     6453.58     6267.89    160.82 o
   8   5   3     2795.47     2802.49     89.68 o
   9   5   3     1743.69      973.54     64.95 o
  10   5   3     1262.49     1198.05     42.15 o
  11   5   3      998.34     1011.15     40.77 o
 -13   6   3       13.84        7.21     28.79 o
 -12   6   3      112.09      122.01     29.40 o
 -11   6   3       31.90       17.95     27.36 o
 -10   6   3      230.07      250.80     48.11 o
  -9   6   3        2.27        6.67     13.62 o
  -8   6   3      241.33      227.81     18.24 o
  -7   6   3       22.97        3.30     10.30 o
  -6   6   3     1170.14     1127.91     26.36 o
  -5   6   3     4124.46     4345.63     59.60 o
  -4   6   3      125.01       74.22      6.69 o
  -3   6   3       10.35       14.68      5.18 o
  -2   6   3     1250.91     1248.51     14.52 o
  -1   6   3     3404.38     3567.51     37.58 o
   0   6   3     5945.39     6060.32     61.91 o
   1   6   3    25000.57    25784.84    278.18 o
   2   6   3     8421.33     8662.83    104.30 o
   3   6   3     4054.86     4105.87     53.92 o
   4   6   3     1713.55     1670.66     25.98 o
   5   6   3     3709.09     3696.65     76.94 o
   6   6   3       81.18      138.27     12.66 o
   7   6   3      149.34      161.24     22.57 o
   8   6   3       85.22       99.13     16.99 o
   9   6   3        1.18       -4.99     14.96 o
  10   6   3      409.56      461.37     33.82 o
  11   6   3      725.37      747.50     42.72 o
  12   6   3      246.69      205.60     30.51 o
 -13   7   3       26.72       38.21     31.65 o
 -12   7   3      166.73      130.09     31.75 o
 -11   7   3       43.43       64.06     26.84 o
 -10   7   3       66.76       45.65     24.12 o
  -9   7   3        2.87        3.07     18.03 o
  -8   7   3       34.34       69.17     14.36 o
  -7   7   3      531.20      511.86     22.41 o
  -6   7   3      408.83      396.84     16.84 o
  -5   7   3        2.59        5.06      6.89 o
  -4   7   3       12.53       28.44      6.57 o
  -3   7   3      296.35      276.75     11.56 o
  -2   7   3        4.66       -0.52      2.79 o
  -1   7   3     5261.19     5541.82     54.47 o
   0   7   3      719.85      863.29     11.87 o
   1   7   3      232.20      204.97      6.45 o
   2   7   3      135.88      193.08      7.89 o
   3   7   3      169.16      135.89      6.67 o
   4   7   3      148.67      162.56      7.39 o
   5   7   3        8.24        1.61      4.97 o
   6   7   3     1810.89     1931.73     38.62 o
   7   7   3     1285.41     1301.49     43.95 o
   8   7   3     1341.76     1228.29     39.65 o
   9   7   3      246.70      286.05     23.83 o
  10   7   3      272.91      292.37     25.97 o
  11   7   3      808.38      911.58     41.38 o
  12   7   3      359.55      356.24     43.44 o
 -13   8   3      311.17      291.75     49.36 o
 -12   8   3      143.18      144.81     55.98 o
 -11   8   3        8.52       28.86     32.44 o
 -10   8   3      159.76      224.54     21.51 o
  -9   8   3      166.79      176.59     27.13 o
  -8   8   3      436.93      485.43     24.99 o
  -7   8   3       45.45       82.21     15.08 o
  -6   8   3     9012.31     8740.82    159.00 o
  -5   8   3      328.59      320.45     14.22 o
  -4   8   3     2320.26     2215.58     35.90 o
  -3   8   3      632.89      582.66     13.53 o
  -2   8   3     9352.05     9593.10     83.03 o
  -1   8   3     5088.21     5111.48     46.84 o
   0   8   3      198.74      186.70      7.76 o
   1   8   3     3366.97     3598.92     34.34 o
   2   8   3     4957.14     5532.87     58.20 o
   3   8   3     1410.25     1321.81     18.06 o
   4   8   3     1630.02     1825.99     25.07 o
   5   8   3       14.09        5.07      5.73 o
   6   8   3      783.09      753.50     16.32 o
   7   8   3      111.66      140.43      8.77 o
   8   8   3     1842.87     1848.56     51.09 o
   9   8   3      264.40      293.76     26.81 o
  10   8   3      156.91      188.45     27.80 o
  11   8   3       34.45       43.14     22.87 o
  12   8   3      357.01      330.95     47.49 o
  13   8   3        1.71       12.30     35.72 o
 -13   9   3      195.93      207.99     40.74 o
 -12   9   3       58.18       40.89     32.94 o
 -11   9   3      154.86      217.01     35.00 o
 -10   9   3      206.12      199.40     23.85 o
  -9   9   3      447.99      388.09     26.62 o
  -8   9   3      755.32      679.25     30.67 o
  -7   9   3     3995.64     3819.90     81.46 o
  -6   9   3     1487.11     1384.54     39.93 o
  -5   9   3      942.94      906.94     24.20 o
  -4   9   3       65.26       62.07      9.08 o
  -3   9   3      965.67      998.74     14.52 o
  -2   9   3     2390.42     2396.70     26.96 o
  -1   9   3     1010.36     1075.62     14.64 o
   0   9   3      790.17      735.12     11.83 o
   1   9   3       27.18       12.56      3.45 o
   2   9   3       12.68       10.27      4.92 o
   3   9   3      766.15      723.09     13.34 o
   4   9   3     5147.24     5138.57     52.29 o
   5   9   3      212.31      205.78      9.31 o
   6   9   3     2992.97     3212.04     40.91 o
   7   9   3     1499.47     1505.02     40.01 o
   8   9   3     5353.35     5120.17     93.55 o
   9   9   3     1026.56      941.43     28.48 o
  10   9   3      202.22      181.94     24.94 o
  11   9   3       97.03       43.91     37.83 o
  12   9   3        4.49        4.50     26.01 o
  13   9   3      247.66      167.21     34.31 o
 -12  10   3        2.83       -6.26     33.86 o
 -11  10   3      270.88      278.91     24.99 o
 -10  10   3       22.85       -6.85     26.36 o
  -9  10   3      171.10      171.87     60.50 o
  -8  10   3       64.33       42.87     19.05 o
  -7  10   3      290.10      286.07     28.65 o
  -6  10   3        7.15       18.54     15.33 o
  -5  10   3      197.98      176.10     13.92 o
  -4  10   3       21.30       29.76     10.57 o
  -3  10   3     1369.52     1369.89     20.77 o
  -2  10   3     4106.20     3745.18     44.47 o
  -1  10   3     4232.31     4254.94     42.75 o
   0  10   3     7514.70     7470.13     67.02 o
   1  10   3     3872.86     3875.79     37.94 o
   2  10   3     7008.97     7060.03     70.70 o
   3  10   3     4339.65     4387.33     47.14 o
   4  10   3     3705.14     3571.40     41.43 o
   5  10   3     1643.00     1657.85     24.36 o
   6  10   3      328.49      327.41     17.39 o
   7  10   3      158.25      164.12     16.54 o
   8  10   3      378.03      419.06     31.02 o
   9  10   3       67.83       76.37     15.43 o
  10  10   3      142.64      134.47     16.79 o
  11  10   3       12.62      -14.69     20.64 o
  12  10   3        3.45        8.73     16.25 o
  13  10   3      699.52      632.03     48.21 o
  14  10   3       14.18      -49.88     65.28 o
 -12  11   3        7.99       33.41     36.69 o
 -11  11   3       52.43       76.24     24.82 o
 -10  11   3       44.31       43.91     31.71 o
  -9  11   3      171.95       63.14     29.21 o
  -8  11   3        1.53        0.62     25.21 o
  -7  11   3       53.32       31.48     18.29 o
  -6  11   3     2224.97     2195.50     49.18 o
  -5  11   3        0.85      -16.43     12.23 o
  -4  11   3      297.78      280.68     16.24 o
  -3  11   3       75.65       78.33     12.24 o
  -2  11   3      566.63      564.06     13.73 o
  -1  11   3      931.83      970.06     14.92 o
   0  11   3     1881.78     1854.21     23.22 o
   1  11   3      310.25      332.23      8.97 o
   2  11   3     1511.00     1613.36     21.07 o
   3  11   3       13.27       -0.09      6.06 o
   4  11   3     3960.17     3877.20     49.56 o
   5  11   3     1203.98     1104.30     19.91 o
   6  11   3       19.31       16.66      8.90 o
   7  11   3     3772.82     3620.16     55.51 o
   8  11   3      715.81      725.10     21.79 o
   9  11   3     2454.86     2321.30     56.23 o
  10  11   3      387.14      336.02     24.03 o
  11  11   3      112.53      120.47     20.92 o
  12  11   3      530.00      535.82     41.46 o
  13  11   3        5.10      -23.49     19.82 o
  14  11   3      223.42      306.29     30.00 o
 -11  12   3       10.97       28.72     25.57 o
 -10  12   3      574.09      378.29     91.11 o
  -9  12   3      134.52      167.70     35.07 o
  -8  12   3      342.97      273.81     35.16 o
  -7  12   3     1248.74     1203.80     55.58 o
  -6  12   3        6.15       -2.18     15.39 o
  -5  12   3      719.52      687.26     27.88 o
  -4  12   3     4114.94     3909.13     66.41 o
  -3  12   3      160.45      183.27     18.61 o
  -2  12   3     1717.98     1639.83     25.74 o
  -1  12   3       16.89       11.16      5.94 o
   0  12   3     1011.41     1018.84     17.03 o
   1  12   3      406.49      429.33     10.68 o
   2  12   3      294.88      280.48     12.76 o
   3  12   3      257.45      223.85     10.52 o
   4  12   3       17.58        8.07      8.35 o
   5  12   3        0.26        5.08      7.63 o
   6  12   3       30.79       28.36      8.45 o
   7  12   3      470.82      424.59     17.43 o
   8  12   3      578.31      538.39     21.80 o
   9  12   3       94.52       96.64     13.58 o
  10  12   3      242.69      235.73     23.62 o
  11  12   3        5.29       -5.06     19.81 o
  12  12   3       72.66       78.11     30.84 o
  13  12   3       98.37       75.66     24.04 o
  14  12   3      147.87      162.06     27.53 o
 -11  13   3      337.29      427.69     59.74 o
 -10  13   3      236.00      188.43     40.41 o
  -9  13   3      779.40      751.67     51.45 o
  -8  13   3      321.75      386.12     39.14 o
  -7  13   3       19.76       24.24     27.62 o
  -6  13   3     1054.83     1036.43     41.44 o
  -5  13   3     2116.09     2011.14     61.75 o
  -4  13   3      964.50      919.70     31.61 o
  -3  13   3       35.81       33.37     13.52 o
  -2  13   3        1.85        4.98      9.09 o
  -1  13   3        8.24        6.94      6.98 o
   0  13   3      597.57      631.29     16.60 o
   1  13   3       56.26       36.97      6.38 o
   2  13   3      974.35      940.41     17.47 o
   3  13   3     1603.48     1605.98     27.25 o
   4  13   3      522.71      483.44     17.33 o
   5  13   3     1119.41     1085.48     24.93 o
   6  13   3     4087.06     3920.43     50.18 o
   7  13   3     1906.13     1898.29     36.13 o
   8  13   3      306.73      264.87     20.55 o
   9  13   3       26.26       -6.26     14.26 o
  10  13   3      819.61      830.69     55.50 o
  11  13   3        3.09       -9.07     14.60 o
  12  13   3        9.04        8.60     23.67 o
  13  13   3      142.69      120.02     27.14 o
  14  13   3       10.42       -4.27     25.65 o
 -10  14   3       13.94       13.10     36.57 o
  -9  14   3       46.25       79.25     36.36 o
  -8  14   3      139.18      214.74     37.82 o
  -7  14   3       67.45       34.46     24.56 o
  -6  14   3      297.49      324.44     29.17 o
  -5  14   3      393.05      430.06     29.80 o
  -4  14   3      799.53      874.72     36.37 o
  -3  14   3     1381.32     1349.01     41.46 o
  -2  14   3      150.21      144.54     13.44 o
  -1  14   3     2476.52     2331.71     48.91 o
   0  14   3     3733.40     3791.88     43.65 o
   1  14   3    10384.09    10484.08    107.10 o
   2  14   3     3819.41     3683.72     44.46 o
   3  14   3     1716.39     1682.08     30.48 o
   4  14   3     3159.53     3141.02     49.62 o
   5  14   3     1825.57     1752.77     34.71 o
   6  14   3      115.12      115.86     12.88 o
   7  14   3      185.46      191.89     15.43 o
   8  14   3      310.62      273.94     16.16 o
   9  14   3      308.44      312.85     21.86 o
  10  14   3       14.23       21.92     17.07 o
  11  14   3       24.34       28.11     18.29 o
  12  14   3       36.83       20.39     18.93 o
  13  14   3      130.71       83.68     28.35 o
 -10  15   3      123.59       81.37     41.57 o
  -9  15   3        0.94      -32.42     35.71 o
  -8  15   3       69.44      109.72     36.60 o
  -7  15   3        2.55        1.63     25.44 o
  -6  15   3      113.67      149.10     42.94 o
  -5  15   3      900.19      932.25     41.95 o
  -4  15   3     1043.15     1111.22     37.25 o
  -3  15   3        3.47       14.78     13.61 o
  -2  15   3      779.58      758.48     25.50 o
  -1  15   3      262.58      227.80     15.49 o
   0  15   3      706.27      724.83     19.33 o
   1  15   3      286.56      291.27     15.67 o
   2  15   3      223.58      258.45     14.60 o
   3  15   3      282.93      294.31     15.21 o
   4  15   3      419.68      377.55     16.52 o
   5  15   3      191.08      169.20     15.03 o
   6  15   3     1506.74     1523.33     45.65 o
   7  15   3     1805.64     1718.08     36.37 o
   8  15   3      317.62      353.97     24.68 o
   9  15   3      817.00      845.26     35.90 o
  10  15   3      627.81      639.65     29.82 o
  11  15   3      618.10      686.83     31.47 o
  12  15   3       71.98       69.45     21.56 o
  13  15   3        7.05       -7.17     21.09 o
  -9  16   3      104.02      105.86     43.20 o
  -8  16   3       51.01       42.87     48.69 o
  -7  16   3      134.62      153.16     30.82 o
  -6  16   3       51.84       40.66     25.82 o
  -5  16   3      224.82      175.18     48.46 o
  -4  16   3       22.86       23.87     26.36 o
  -3  16   3      905.78      829.19     29.82 o
  -2  16   3        0.12       -0.34     15.38 o
  -1  16   3       60.07       33.21     12.94 o
   0  16   3      320.58      281.14     17.95 o
   1  16   3     1336.78     1336.85     26.31 o
   2  16   3        7.11        4.83     11.43 o
   3  16   3      269.58      243.40     15.36 o
   4  16   3      278.89      251.30     15.65 o
   5  16   3      609.92      609.08     23.79 o
   6  16   3      202.33      188.77     17.30 o
   7  16   3      126.39      112.37     16.18 o
   8  16   3       50.08       28.16     16.35 o
   9  16   3       17.34       17.35     19.77 o
  10  16   3       71.00       43.33     21.02 o
  11  16   3       70.09       73.97     22.55 o
  12  16   3      171.66      161.08     28.95 o
  13  16   3       86.38       54.10     27.68 o
  -9  17   3       23.41       74.83     34.92 o
  -8  17   3      110.04      118.84     34.13 o
  -7  17   3      328.20      377.14     78.08 o
  -6  17   3      230.02      214.28     38.02 o
  -5  17   3      146.15      130.30     33.21 o
  -4  17   3       26.20      -23.05     25.89 o
  -3  17   3      889.23      851.27     40.08 o
  -2  17   3       87.90       73.27     25.13 o
  -1  17   3       56.10       71.52     21.55 o
   0  17   3       84.27       84.21     16.79 o
   1  17   3      428.99      437.33     18.35 o
   2  17   3       27.84       22.83     10.49 o
   3  17   3       10.44        4.27     12.84 o
   4  17   3      512.52      492.05     35.89 o
   5  17   3       55.83       57.92     17.93 o
   6  17   3      399.12      416.93     25.64 o
   7  17   3      191.81      180.42     21.54 o
   8  17   3       14.25       20.19     18.23 o
   9  17   3       23.68       36.10     27.08 o
  10  17   3      111.94       54.30     28.60 o
  11  17   3      404.42      469.19     33.04 o
  12  17   3       35.11       35.20     23.84 o
  -8  18   3        0.08      -21.60     37.65 o
  -7  18   3        6.17      -16.51     34.39 o
  -6  18   3      383.34      439.12     91.70 o
  -5  18   3       27.28      -20.97     43.59 o
  -4  18   3      422.32      489.82     58.47 o
  -3  18   3      452.51      502.46     36.47 o
  -2  18   3      390.60      367.10     34.10 o
  -1  18   3     2036.87     2038.02     61.02 o
   0  18   3      415.11      391.79     23.20 o
   1  18   3       51.27       26.73     17.05 o
   2  18   3     1073.76     1070.34     84.07 o
   3  18   3     3162.19     3134.19     57.68 o
   4  18   3      545.57      538.95     25.56 o
   5  18   3      180.92      176.91     22.78 o
   6  18   3      327.99      313.80     30.80 o
   7  18   3      167.75      154.80     22.30 o
   8  18   3       35.23        3.85     19.35 o
   9  18   3       94.04       99.46     25.80 o
  10  18   3      303.30      316.45     31.51 o
  11  18   3       39.88       70.06     37.40 o
  -7  19   3      315.16      503.38     71.38 o
  -6  19   3      131.54      149.05     55.52 o
  -5  19   3      108.68       42.47     47.98 o
  -4  19   3       98.13      132.20     48.04 o
  -3  19   3      825.06      767.19     42.79 o
  -2  19   3      758.63      791.17     45.08 o
  -1  19   3        1.34      -46.38     24.72 o
   0  19   3       43.59       42.93     22.58 o
   1  19   3      147.24      116.33     56.70 o
   2  19   3      730.74      714.18     40.36 o
   3  19   3      860.15      882.77     34.20 o
   4  19   3      750.48      737.72     29.69 o
   5  19   3      663.60      712.89     33.57 o
   6  19   3      628.09      640.91     31.92 o
   7  19   3      163.32      181.42     24.31 o
   8  19   3      709.08      753.59     34.16 o
   9  19   3       45.68       50.78     19.64 o
  10  19   3      665.15      645.81     40.11 o
  11  19   3      423.52      469.03     46.44 o
  -6  20   3        0.68        3.47     51.52 o
  -5  20   3       42.71        2.03     51.91 o
  -4  20   3       45.40       45.95     49.68 o
  -3  20   3       68.15      -22.74     40.70 o
  -2  20   3      140.72      200.46     33.72 o
  -1  20   3       70.20       89.04     32.77 o
   0  20   3      627.65      693.01     36.69 o
   1  20   3       29.20       12.24     33.66 o
   2  20   3      668.81      685.20     41.02 o
   3  20   3     1667.10     1666.80     48.04 o
   4  20   3      122.69      115.52     22.96 o
   5  20   3      669.86      661.58     30.58 o
   6  20   3        6.69        0.06     22.24 o
   7  20   3      929.04      926.59     39.21 o
   8  20   3       29.49       40.84     23.10 o
   9  20   3       91.37       74.93     22.65 o
  10  20   3       32.99        3.31     28.52 o
  -5  21   3       38.16      107.49     56.89 o
  -4  21   3        7.03       82.91     51.85 o
  -3  21   3      161.57      253.59     55.52 o
  -2  21   3        0.65        3.62     30.13 o
  -1  21   3        0.46      -24.03     28.85 o
   0  21   3        0.27      -13.50     43.65 o
   1  21   3       43.14       63.10     35.33 o
   2  21   3       29.23       19.36     83.57 o
   3  21   3      122.56      139.15     31.28 o
   4  21   3       97.23       49.54     23.58 o
   5  21   3      132.87      129.93     28.64 o
   6  21   3       58.15       97.86     33.41 o
   7  21   3       72.13       23.26     24.60 o
   8  21   3       93.48       86.90     26.35 o
   9  21   3      121.08      140.24     25.36 o
  -4  22   3      276.74      245.20     62.07 o
  -3  22   3      274.32      236.75     57.16 o
  -2  22   3      549.36      614.65     45.06 o
  -1  22   3        9.92       32.37     40.47 o
   0  22   3      149.12       67.97     49.09 o
   1  22   3      474.66      566.43     87.21 o
   2  22   3       49.58       28.58     36.21 o
   3  22   3       61.11      103.99     37.22 o
   4  22   3      360.88      296.04     36.76 o
   5  22   3      222.47      238.11     29.66 o
   6  22   3      241.34      285.10     34.45 o
   7  22   3       25.77        8.20     29.69 o
   8  22   3       20.58       64.64     28.98 o
  -2  23   3        7.40       19.53     32.29 o
  -1  23   3      866.09      942.86     77.47 o
   0  23   3      118.58       50.93     49.62 o
   1  23   3       62.10       67.21     63.61 o
   2  23   3       25.32      -34.27     40.00 o
   3  23   3      205.10      160.05     44.30 o
   4  23   3       31.75       88.71     34.74 o
   5  23   3      480.53      468.88     38.69 o
   6  23   3      187.64      218.36     35.12 o
   7  23   3       25.25       12.19     30.90 o
   0  24   3      320.52      554.05     70.59 o
   1  24   3      155.21      121.39     46.39 o
   2  24   3      627.39      646.32     86.19 o
   3  24   3        9.72       34.13     42.12 o
   4  24   3      775.95      739.19     67.12 o
  -3 -21   4      172.97       79.59     44.10 o
  -2 -21   4      322.14      292.36     58.86 o
  -1 -21   4      227.00      235.62     49.81 o
   0 -21   4       67.87       85.67     54.34 o
  -6 -20   4       21.23       58.86     31.75 o
  -5 -20   4       18.00       -5.42     30.97 o
  -4 -20   4      126.99      156.14     32.13 o
  -3 -20   4       30.78      -12.91     33.18 o
  -2 -20   4        5.93      -36.50     38.44 o
  -1 -20   4       50.06       75.18     46.96 o
   0 -20   4        8.72      -41.82     47.32 o
   1 -20   4      415.36      397.46     61.35 o
   2 -20   4      325.89      320.56     39.19 o
   3 -20   4      210.79      162.68     53.62 o
  -7 -19   4      153.40      135.01     32.25 o
  -6 -19   4       33.02       66.73     31.85 o
  -5 -19   4      114.84       73.42     26.35 o
  -4 -19   4      266.38      253.29     32.17 o
  -3 -19   4      190.34      201.28     31.03 o
  -2 -19   4      162.00      134.68     41.75 o
  -1 -19   4      188.64      207.20     43.09 o
   0 -19   4      439.66      500.17     63.25 o
   1 -19   4       20.07       45.69     30.94 o
   2 -19   4      337.67      378.05     38.99 o
   3 -19   4      155.38      179.46     53.22 o
   4 -19   4       66.09       31.46     51.52 o
  -8 -18   4        8.99       24.98     27.14 o
  -7 -18   4       86.89       35.44     28.23 o
  -6 -18   4      105.12      106.59     29.19 o
  -5 -18   4       18.81       32.02     23.84 o
  -4 -18   4       39.21       11.12     22.73 o
  -3 -18   4       25.74       24.35     26.40 o
  -2 -18   4      174.62      149.42     33.33 o
  -1 -18   4      457.64      478.92     57.78 o
   0 -18   4      234.60      255.59     43.80 o
   1 -18   4       22.80       46.72     30.04 o
   2 -18   4       29.41       53.17     31.28 o
   3 -18   4      129.80       51.12     46.67 o
   4 -18   4       55.31      145.44     54.27 o
   5 -18   4      146.13      147.54     56.37 o
   6 -18   4      230.34      189.95     59.06 o
  -9 -17   4       48.62       51.92     22.33 o
  -8 -17   4        6.75       18.99     26.42 o
  -7 -17   4       41.76       35.05     25.73 o
  -6 -17   4      314.38      319.55     31.43 o
  -5 -17   4      208.73      264.96     29.45 o
  -4 -17   4      250.75      242.16     26.40 o
  -3 -17   4        6.72       34.08     21.79 o
  -2 -17   4      383.71      398.98     30.93 o
  -1 -17   4       17.92       19.34     28.37 o
   0 -17   4      447.35      527.52     34.08 o
   1 -17   4       22.29       -6.02     27.25 o
   2 -17   4       31.86       -5.60     28.06 o
   3 -17   4      233.05      218.98     32.58 o
   4 -17   4      138.63      106.77     38.66 o
   5 -17   4       42.53       30.41     47.06 o
   6 -17   4       54.99       61.61     51.52 o
   7 -17   4      107.55      140.46     58.53 o
 -10 -16   4      255.85      243.66     34.49 o
  -9 -16   4      213.25      233.57     23.84 o
  -8 -16   4      697.21      711.33     34.10 o
  -7 -16   4        6.44       11.43     21.97 o
  -6 -16   4      437.37      475.00     45.04 o
  -5 -16   4       14.94       -4.72     30.67 o
  -4 -16   4       41.37       23.44     21.24 o
  -3 -16   4       96.11       75.12     20.63 o
  -2 -16   4      253.77      245.19     24.07 o
  -1 -16   4       10.59       28.56     42.47 o
   0 -16   4      336.68      349.76     28.84 o
   1 -16   4      269.58      215.05     37.95 o
   2 -16   4      280.08      208.92     31.23 o
   3 -16   4      586.76      612.22     39.47 o
   4 -16   4        9.76      -10.44     32.68 o
   5 -16   4      440.38      488.51     65.41 o
   6 -16   4        9.35       15.60     46.86 o
   7 -16   4       91.78       98.97     54.53 o
   8 -16   4      260.39      341.88     47.46 o
 -11 -15   4      100.22      106.24     33.99 o
 -10 -15   4      123.92       59.86     37.96 o
  -9 -15   4        2.55      -18.64     37.24 o
  -8 -15   4      371.18      359.32     26.95 o
  -7 -15   4       69.21       90.29     22.40 o
  -6 -15   4     1121.13     1141.46     50.55 o
  -5 -15   4      793.78      825.95     35.54 o
  -4 -15   4      456.88      489.17     27.42 o
  -3 -15   4     1696.61     1728.10     45.40 o
  -2 -15   4      697.56      783.71     34.90 o
  -1 -15   4     2410.55     2401.99     75.47 o
   0 -15   4     1223.96     1198.77     43.07 o
   1 -15   4      459.06      468.42     35.86 o
   2 -15   4      104.28       80.78     26.84 o
   3 -15   4      246.90      262.38     27.00 o
   4 -15   4     2034.16     2106.32    116.34 o
   5 -15   4        2.42      -13.81     33.20 o
   6 -15   4       83.17      159.91     35.41 o
   7 -15   4       89.95        6.53     37.10 o
   8 -15   4       25.37       33.23     37.96 o
   9 -15   4        7.89        4.53     34.21 o
 -11 -14   4      212.90      205.98     30.97 o
 -10 -14   4        5.44       18.85     26.55 o
  -9 -14   4      101.08      122.47     27.18 o
  -8 -14   4        1.45      -11.98     18.75 o
  -7 -14   4      133.64      116.16     23.05 o
  -6 -14   4      164.49      164.87     21.76 o
  -5 -14   4      280.42      313.11     24.20 o
  -4 -14   4       61.75       35.46     22.54 o
  -3 -14   4       70.75       50.50     17.74 o
  -2 -14   4      216.00      149.20     16.64 o
  -1 -14   4      179.02      172.06     15.10 o
   0 -14   4      386.55      439.22     22.87 o
   1 -14   4      106.21      136.50     18.89 o
   2 -14   4      267.11      275.61     27.00 o
   3 -14   4      187.95      168.26     17.03 o
   4 -14   4     1329.90     1300.69     64.16 o
   5 -14   4      581.98      574.21     37.08 o
   6 -14   4      462.21      366.38     76.92 o
   7 -14   4      549.11      596.08     40.97 o
   8 -14   4      228.23      197.75     39.83 o
   9 -14   4      100.85      120.30     34.90 o
 -12 -13   4        6.21       23.84     28.17 o
 -11 -13   4        2.87        5.27     25.54 o
 -10 -13   4      109.61      150.58     27.06 o
  -9 -13   4       35.50       63.71     24.12 o
  -8 -13   4      471.50      492.45     26.34 o
  -7 -13   4      148.76      192.62     21.33 o
  -6 -13   4       48.94       71.62     18.91 o
  -5 -13   4      228.45      216.48     19.54 o
  -4 -13   4      167.13      136.66     16.08 o
  -3 -13   4      657.58      625.91     22.47 o
  -2 -13   4      345.79      371.77     18.89 o
  -1 -13   4      125.16      128.09     12.84 o
   0 -13   4       88.24       71.33     18.41 o
   1 -13   4      383.59      375.71     19.48 o
   2 -13   4       41.19       19.46     12.52 o
   3 -13   4      265.81      239.83     16.84 o
   4 -13   4      268.92      216.38     24.14 o
   5 -13   4        5.75        1.32     18.57 o
   6 -13   4       33.89       65.45     27.11 o
   7 -13   4      266.91      317.23     37.15 o
   8 -13   4        8.25       33.19     28.22 o
   9 -13   4       32.99       -4.57     35.78 o
  10 -13   4       83.32       84.49     43.37 o
 -12 -12   4      123.74      116.65     27.89 o
 -11 -12   4      171.33      161.14     26.64 o
 -10 -12   4      472.12      480.54     59.39 o
  -9 -12   4      707.04      741.10     35.64 o
  -8 -12   4      491.19      496.32     24.64 o
  -7 -12   4      729.77      655.21     24.23 o
  -6 -12   4     1120.35     1071.97     30.17 o
  -5 -12   4       42.36       39.20     13.18 o
  -4 -12   4     1005.20     1061.11     26.16 o
  -3 -12   4        8.03       -8.15     11.18 o
  -2 -12   4      493.37      451.80     18.88 o
  -1 -12   4       18.43       15.65      9.95 o
   0 -12   4      197.93      159.32     12.19 o
   1 -12   4      319.18      298.17     15.09 o
   2 -12   4     1001.04     1000.78     24.19 o
   3 -12   4      694.15      664.95     20.72 o
   4 -12   4      108.32      110.96     15.15 o
   5 -12   4      612.98      561.02     33.00 o
   6 -12   4      133.21      159.60     21.33 o
   7 -12   4        4.14       -8.53     32.72 o
   8 -12   4       44.50       50.84     44.73 o
   9 -12   4       93.42       64.44     37.32 o
  10 -12   4        1.13      -30.98     36.95 o
  11 -12   4       21.73      -15.27     40.40 o
 -12 -11   4      121.18       97.78     26.03 o
 -11 -11   4      424.06      348.98     29.45 o
 -10 -11   4      113.19      100.27     22.70 o
  -9 -11   4      140.56      166.98     32.33 o
  -8 -11   4      239.49      218.37     17.93 o
  -7 -11   4     1124.19     1051.26     29.90 o
  -6 -11   4     1320.81     1329.72     32.39 o
  -5 -11   4      291.57      286.95     22.19 o
  -4 -11   4     1616.14     1653.98     33.85 o
  -3 -11   4     4906.44     4716.08     68.22 o
  -2 -11   4      562.99      588.17     23.38 o
  -1 -11   4     5605.52     5434.75     68.61 o
   0 -11   4      883.76      830.08     18.63 o
   1 -11   4     4094.70     4081.34     47.45 o
   2 -11   4     1931.32     1839.43     25.22 o
   3 -11   4      204.50      202.73     13.55 o
   4 -11   4      552.25      551.84     22.20 o
   5 -11   4      308.82      288.40     19.18 o
   6 -11   4      320.20      338.49     26.03 o
   7 -11   4       83.24       33.85     22.80 o
   8 -11   4      132.35       97.86     31.80 o
   9 -11   4      211.02      191.94     37.28 o
  10 -11   4      179.47      143.90     49.13 o
  11 -11   4       74.51       80.71     40.54 o
 -13 -10   4      228.10      247.43     41.79 o
 -12 -10   4       75.37       68.49     23.23 o
 -11 -10   4       48.57       53.89     21.68 o
 -10 -10   4      402.69      351.78     26.50 o
  -9 -10   4      331.40      333.82     24.97 o
  -8 -10   4      279.81      272.38     16.03 o
  -7 -10   4       93.55      110.22     15.07 o
  -6 -10   4       10.18       -3.05     16.24 o
  -5 -10   4      128.14      114.73     12.71 o
  -4 -10   4      113.73      105.48     12.38 o
  -3 -10   4      255.22      274.67     15.63 o
  -2 -10   4      882.55      824.49     27.57 o
  -1 -10   4      568.85      557.31     15.95 o
   0 -10   4       34.16       45.73      7.57 o
   1 -10   4     2135.23     2255.88     26.01 o
   2 -10   4      191.51      211.98      9.85 o
   3 -10   4     1871.26     1876.33     27.43 o
   4 -10   4     1223.30     1197.33     24.21 o
   5 -10   4      780.71      784.44     29.13 o
   6 -10   4     3405.76     3452.25     58.67 o
   7 -10   4      869.49      884.96     42.55 o
   8 -10   4      661.70      592.49     43.94 o
   9 -10   4      491.19      626.82     72.39 o
  10 -10   4       88.15      131.87     36.20 o
  11 -10   4      364.44      416.16    101.30 o
  12 -10   4       11.43       26.72     39.46 o
 -13  -9   4       45.02       47.90     23.01 o
 -12  -9   4        4.76       13.86     20.68 o
 -11  -9   4        9.18        0.09     19.08 o
 -10  -9   4      220.53      234.54     22.92 o
  -9  -9   4       91.83       76.44     21.97 o
  -8  -9   4       35.64       42.20     15.55 o
  -7  -9   4      264.17      291.53     16.95 o
  -6  -9   4      320.97      323.88     18.39 o
  -5  -9   4        1.71      -17.54      9.64 o
  -4  -9   4      582.34      551.79     18.16 o
  -3  -9   4      385.87      447.53     15.30 o
  -2  -9   4      510.05      562.99     15.22 o
  -1  -9   4       10.52        8.58      5.86 o
   0  -9   4     4120.88     4284.21     42.29 o
   1  -9   4       37.71       44.16      6.02 o
   2  -9   4      543.69      534.63     12.70 o
   3  -9   4      244.87      248.89     10.55 o
   4  -9   4      842.94      780.22     16.90 o
   5  -9   4     4317.18     4193.23     65.04 o
   6  -9   4       29.81        5.25     12.59 o
   7  -9   4       30.95       29.68     23.77 o
   8  -9   4        4.61       -4.40     25.59 o
   9  -9   4       35.94       48.01     29.09 o
  10  -9   4      278.90      295.44     42.08 o
  11  -9   4      268.82      254.53     39.51 o
  12  -9   4        6.60      -13.95     34.74 o
 -13  -8   4      158.07      136.83     55.91 o
 -12  -8   4      111.06       45.08     28.88 o
 -11  -8   4      196.92      247.45     26.86 o
 -10  -8   4       49.06       23.66     16.47 o
  -9  -8   4      597.67      632.49     29.86 o
  -8  -8   4       18.24        0.73     16.79 o
  -7  -8   4     1112.88     1104.28     27.04 o
  -6  -8   4     2918.70     2920.62     44.28 o
  -5  -8   4       81.68       58.30      9.95 o
  -4  -8   4      275.85      300.73     13.47 o
  -3  -8   4     1829.65     1901.83     25.68 o
  -2  -8   4       92.67      102.68      7.82 o
  -1  -8   4      263.08      222.20      7.98 o
   0  -8   4      585.31      652.53     12.60 o
   1  -8   4       11.81       -2.35      4.79 o
   2  -8   4      578.01      580.53     14.17 o
   3  -8   4        3.62       11.06      5.93 o
   4  -8   4     1447.99     1440.53     23.85 o
   5  -8   4      696.66      640.13     21.14 o
   6  -8   4      142.05      138.59     13.94 o
   7  -8   4       75.50       57.77     20.88 o
   8  -8   4       21.69       13.86     21.82 o
   9  -8   4      406.96      476.62     63.38 o
  10  -8   4      785.02      737.96     45.93 o
  11  -8   4      286.11      333.70     78.56 o
  12  -8   4      471.93      610.57     53.58 o
 -13  -7   4      487.63      544.61    113.00 o
 -12  -7   4      136.78      176.09     30.25 o
 -11  -7   4       21.24       24.15     23.35 o
 -10  -7   4      178.13      203.56     26.29 o
  -9  -7   4     1458.57     1468.36     35.86 o
  -8  -7   4       19.74       12.80     12.01 o
  -7  -7   4     2544.12     2507.07     38.17 o
  -6  -7   4     1171.82     1136.26     26.09 o
  -5  -7   4     7293.02     7299.53     91.74 o
  -4  -7   4     1216.24     1111.15     20.71 o
  -3  -7   4      740.40      662.42     20.33 o
  -2  -7   4     3124.12     2965.07     33.95 o
  -1  -7   4     5721.85     5780.67     50.75 o
   0  -7   4     2747.19     2689.89     35.35 o
   1  -7   4     7984.55     8335.43     65.47 o
   2  -7   4      558.32      438.07     10.35 o
   3  -7   4     3154.53     3080.34     33.62 o
   4  -7   4       11.62        9.05      6.80 o
   5  -7   4      927.64      932.51     27.28 o
   6  -7   4       22.85       16.92     11.62 o
   7  -7   4      237.74      183.26     20.11 o
   8  -7   4       57.32       43.64     15.88 o
   9  -7   4      446.84      466.41     27.79 o
  10  -7   4      303.18      280.15     34.18 o
  11  -7   4       77.14       61.79     33.36 o
  12  -7   4       56.47       61.41     32.91 o
  13  -7   4      208.41      276.45     67.28 o
 -14  -6   4       27.50        1.17     32.59 o
 -13  -6   4        3.14        6.99     30.22 o
 -12  -6   4      637.90      588.25     38.39 o
 -11  -6   4       19.56       -2.61     22.02 o
 -10  -6   4     1110.23     1075.78     44.82 o
  -9  -6   4      137.12      139.18     22.95 o
  -8  -6   4     1889.46     1773.28     48.43 o
  -7  -6   4      373.67      375.57     16.83 o
  -6  -6   4     1197.96     1142.57     24.97 o
  -5  -6   4     1536.55     1493.61     23.54 o
  -4  -6   4      229.41      264.15      8.82 o
  -3  -6   4      995.80     1012.67     17.37 o
  -2  -6   4       97.62      104.63      6.89 o
  -1  -6   4       90.47       68.73      4.97 o
   0  -6   4     1011.34      915.75     13.07 o
   1  -6   4      736.23      841.97     12.81 o
   2  -6   4       43.41       38.86      4.73 o
   3  -6   4      286.49      222.72      7.37 o
   4  -6   4     1151.78     1106.65     19.00 o
   5  -6   4     4159.20     4303.91     51.16 o
   6  -6   4     1071.70     1082.09     27.58 o
   7  -6   4     3053.37     2916.22     69.33 o
   8  -6   4     3696.69     3748.73    106.28 o
   9  -6   4       42.42       41.27     23.96 o
  10  -6   4      107.15       96.30     26.59 o
  11  -6   4      169.81      160.04     31.30 o
  12  -6   4      172.87      116.14     33.09 o
  13  -6   4      202.53      194.13     36.64 o
 -14  -5   4       12.92       11.44     34.21 o
 -13  -5   4       24.63      -16.25     33.56 o
 -12  -5   4      116.82       36.48     62.07 o
 -11  -5   4      215.59      189.38     26.09 o
 -10  -5   4      315.57      318.92     26.86 o
  -9  -5   4      128.15      124.39     31.68 o
  -8  -5   4      453.67      436.45     24.00 o
  -7  -5   4      863.40      834.10     47.44 o
  -6  -5   4      227.73      218.20     11.92 o
  -5  -5   4     1060.98     1004.70     18.93 o
  -4  -5   4     2818.30     2995.41     35.05 o
  -3  -5   4     8998.69     9600.79     93.08 o
  -2  -5   4     4970.95     5005.71     49.97 o
  -1  -5   4      409.50      325.07      8.16 o
   0  -5   4      753.93      792.61     12.22 o
   1  -5   4     3078.99     3189.23     33.87 o
   2  -5   4    10403.13    10330.30     90.05 o
   3  -5   4     5107.46     5150.43     47.03 o
   4  -5   4      919.99      832.38     15.37 o
   5  -5   4       72.18       73.70      7.17 o
   6  -5   4      431.72      403.79     13.69 o
   7  -5   4     1729.57     1591.99     38.50 o
   8  -5   4       55.70       35.30     13.23 o
   9  -5   4      527.05      562.42     29.64 o
  10  -5   4        8.91       -9.10     23.20 o
  11  -5   4      164.37      142.12     45.13 o
  12  -5   4       13.04       25.51     49.03 o
  13  -5   4      353.02      308.94     37.72 o
 -14  -4   4      133.71      124.94     35.51 o
 -13  -4   4      123.94      148.78     36.28 o
 -12  -4   4       46.69       85.10     33.36 o
 -11  -4   4      395.38      474.53     32.17 o
 -10  -4   4      376.18      479.26     29.81 o
  -9  -4   4        3.01        5.63     16.88 o
  -8  -4   4        1.44       27.38     24.44 o
  -7  -4   4      193.44      214.55     16.17 o
  -6  -4   4      451.36      444.22     12.27 o
  -5  -4   4     3050.06     3242.09     39.84 o
  -4  -4   4       53.11       59.09      6.55 o
  -3  -4   4     7790.72     8255.20     80.17 o
  -2  -4   4     1254.05     1424.18     17.66 o
  -1  -4   4     4472.05     4975.53     42.56 o
   0  -4   4      113.74       82.27      5.08 o
   1  -4   4      490.66      553.17      9.43 o
   2  -4   4      236.98      282.70      7.45 o
   3  -4   4      218.95      282.00      9.42 o
   4  -4   4      830.78      802.59     18.02 o
   5  -4   4     1464.77     1513.45     24.45 o
   6  -4   4        9.06        9.75      6.95 o
   7  -4   4      749.19      746.33     23.22 o
   8  -4   4     1320.97     1421.39     41.69 o
   9  -4   4     1961.59     1848.22     51.06 o
  10  -4   4      314.42      306.01     55.25 o
  11  -4   4      586.23      689.67     38.75 o
  12  -4   4      235.56      273.87     31.79 o
  13  -4   4      114.47      179.17     32.23 o
  14  -4   4      278.97      289.75     37.58 o
 -14  -3   4       87.70       56.30     34.39 o
 -13  -3   4      320.63      314.92     38.81 o
 -12  -3   4      171.22      175.47     31.44 o
 -11  -3   4       96.97       58.40     25.30 o
 -10  -3   4       40.33       47.99     19.59 o
  -9  -3   4        6.85       10.22     26.02 o
  -8  -3   4     1131.83     1148.20     34.79 o
  -7  -3   4     2103.33     1958.75     41.74 o
  -6  -3   4       12.51        7.47      6.28 o
  -5  -3   4     3710.79     3875.11     49.92 o
  -4  -3   4     1810.61     1942.15     26.52 o
  -3  -3   4     7978.46     8105.99     75.16 o
  -2  -3   4       92.76       86.13      6.47 o
  -1  -3   4       44.84       27.12      3.51 o
   0  -3   4     4667.45     4670.38     43.59 o
   1  -3   4     1100.85     1023.62     14.91 o
   2  -3   4      145.35      197.83      5.62 o
   3  -3   4      353.18      346.65      8.44 o
   4  -3   4        4.36        4.69      4.34 o
   5  -3   4     1827.71     1889.67     26.27 o
   6  -3   4      876.28      811.06     15.18 o
   7  -3   4        0.93       -2.08      6.17 o
   8  -3   4       58.47       64.85     27.65 o
   9  -3   4       21.42       13.21     14.58 o
  10  -3   4       19.34      -28.41     17.09 o
  11  -3   4      196.71      161.79     24.12 o
  12  -3   4       39.16       37.69     24.76 o
  13  -3   4      331.01      357.41     34.54 o
  14  -3   4       27.23       26.09     28.98 o
 -14  -2   4       16.98      -15.61     31.52 o
 -13  -2   4      813.00      830.98     58.24 o
 -12  -2   4       29.57       55.02     24.17 o
 -11  -2   4      264.93      253.94     29.93 o
 -10  -2   4      357.94      384.01     45.09 o
  -9  -2   4       30.77       24.47     16.69 o
  -8  -2   4     4158.06     4142.66     97.80 o
  -7  -2   4      436.00      409.18     14.36 o
  -6  -2   4     3538.79     3553.93     54.43 o
  -5  -2   4      655.77      734.36     14.65 o
  -4  -2   4      951.16      960.13     17.98 o
  -3  -2   4       14.96       26.46      4.58 o
  -2  -2   4     2332.67     2594.84     31.92 o
  -1  -2   4       71.19      104.49      4.17 o
   0  -2   4     2007.73     2128.17     22.73 o
   1  -2   4      251.31      281.29      6.22 o
   2  -2   4     1585.64     1582.40     18.11 o
   3  -2   4     2759.45     3052.41     31.44 o
   4  -2   4     1301.62     1434.88     18.62 o
   5  -2   4      996.75      949.41     19.33 o
   6  -2   4     4142.18     4117.41     57.97 o
   7  -2   4     1572.33     1500.50     27.05 o
   8  -2   4      641.23      556.01     21.98 o
   9  -2   4      786.32      780.75     31.50 o
  10  -2   4     1019.60     1024.16     37.37 o
  11  -2   4        9.49       -1.26     17.63 o
  12  -2   4        5.10        9.92     21.12 o
  13  -2   4       99.13      103.36     26.16 o
  14  -2   4      299.26      336.04     59.38 o
 -14  -1   4       92.18       95.35     27.58 o
 -13  -1   4        2.93      -24.67     33.07 o
 -12  -1   4       10.56       36.70     38.74 o
 -11  -1   4      238.25      218.02     29.66 o
 -10  -1   4      189.66      193.05     25.82 o
  -9  -1   4       67.73       86.64     17.81 o
  -8  -1   4      373.22      355.71     24.24 o
  -7  -1   4      248.98      275.20     17.52 o
  -6  -1   4     1102.93     1176.66     25.36 o
  -5  -1   4     1449.66     1351.97     32.13 o
  -4  -1   4     1867.55     1725.28     24.94 o
  -3  -1   4      692.97      626.44     18.06 o
  -2  -1   4     2895.25     2836.33     35.39 o
  -1  -1   4    41392.66    42651.82    389.69 o
   0  -1   4     2983.22     2892.04     29.35 o
   1  -1   4    36704.58    37789.44    331.51 o
   2  -1   4    10483.79    10552.10     95.70 o
   3  -1   4     4785.14     4941.07     47.09 o
   4  -1   4    16719.97    17305.04    188.87 o
   5  -1   4     3436.98     3331.28     46.98 o
   6  -1   4     2300.14     2303.69     36.42 o
   7  -1   4      518.71      524.25     16.63 o
   8  -1   4     1155.15     1137.62     31.57 o
   9  -1   4      615.90      525.48     37.26 o
  10  -1   4      157.81      133.73     24.00 o
  11  -1   4      212.80      161.15     35.46 o
  12  -1   4       73.70       58.28     16.84 o
  13  -1   4      183.04      179.38     24.65 o
  14  -1   4      287.46      294.70     31.06 o
 -14   0   4       13.40       52.33     42.05 o
 -13   0   4      170.89      176.58     41.75 o
 -12   0   4      344.94      426.18     51.09 o
 -11   0   4      236.20      283.42     44.80 o
 -10   0   4       77.46       40.44     21.82 o
  -9   0   4       12.36       12.42     36.51 o
  -8   0   4     1262.16     1161.62     33.45 o
  -7   0   4        3.30        4.42      7.97 o
  -6   0   4       32.33       11.58      7.48 o
  -5   0   4     1164.04     1169.84     19.96 o
  -4   0   4     1250.17     1293.73     19.63 o
  -3   0   4        2.11        0.38      3.44 o
  -2   0   4       26.55       16.20      3.13 o
  -1   0   4     4291.03     4453.38     45.55 o
   0   0   4     3360.76     3451.11     36.61 o
   1   0   4     6079.46     6147.67     57.04 o
   2   0   4     4163.31     4140.18     44.21 o
   3   0   4     2140.32     2247.39     32.67 o
   4   0   4     2641.65     2649.54     34.70 o
   5   0   4      109.55      141.30      7.38 o
   6   0   4     4344.29     4417.96     61.13 o
   7   0   4     1637.59     1721.57     30.32 o
   8   0   4     6142.78     5927.58    104.10 o
   9   0   4     2856.41     2975.28     68.88 o
  10   0   4       27.02       15.65     18.66 o
  11   0   4     1573.55     1713.67     76.29 o
  12   0   4      551.24      581.32     46.73 o
  13   0   4       18.69       43.06     33.82 o
  14   0   4       19.05       59.51     38.80 o
  15   0   4       87.97      134.89     44.24 o
 -14   1   4        3.50        4.31     41.19 o
 -13   1   4       59.97       79.43     33.24 o
 -12   1   4       21.58       25.33     32.38 o
 -11   1   4       96.70      108.24     28.14 o
 -10   1   4      573.87      650.50     40.16 o
  -9   1   4      341.14      287.90     27.07 o
  -8   1   4     2156.99     2201.46     63.69 o
  -7   1   4      700.86      733.58     23.24 o
  -6   1   4     6784.40     7004.09     79.43 o
  -5   1   4      460.63      424.14     10.97 o
  -4   1   4     1073.46     1199.51     21.16 o
  -3   1   4        6.20        6.75      4.18 o
  -2   1   4       70.96       88.98      3.99 o
  -1   1   4     1812.16     1996.64     22.47 o
   0   1   4     5548.53     5917.54     65.86 o
   1   1   4     5087.32     4919.06     48.00 o
   2   1   4     3658.30     3626.69     40.85 o
   3   1   4      666.82      690.11     13.63 o
   4   1   4       24.67       14.38      3.84 o
   5   1   4     3628.93     3484.83     48.51 o
   6   1   4       53.49       76.34     10.67 o
   7   1   4      790.21      821.12     19.00 o
   8   1   4     1952.94     1974.03     42.88 o
   9   1   4      578.70      601.60     22.90 o
  10   1   4       61.45       35.02     17.17 o
  11   1   4        9.24       12.26     22.29 o
  12   1   4       36.57       27.14     26.02 o
  13   1   4        0.06      -41.56     27.73 o
  14   1   4        6.24      -34.02     31.59 o
  15   1   4        0.88       11.67     38.67 o
 -14   2   4       13.66        6.96     24.51 o
 -13   2   4      142.78      118.59     24.07 o
 -12   2   4      433.98      535.86     62.00 o
 -11   2   4      822.41      790.13     88.80 o
 -10   2   4       13.88        2.67     14.64 o
  -9   2   4     2109.85     2251.40     91.17 o
  -8   2   4      511.33      512.23     39.06 o
  -7   2   4      287.69      355.64     16.17 o
  -6   2   4     2853.76     2819.01     35.59 o
  -5   2   4      258.91      290.93      8.96 o
  -4   2   4     1281.98     1302.50     18.12 o
  -3   2   4     3239.92     3464.68     47.54 o
  -2   2   4     7769.98     7952.76     88.19 o
  -1   2   4      600.61      683.22     10.26 o
   0   2   4     2483.17     2610.73     27.88 o
   1   2   4      794.41      788.55     12.94 o
   2   2   4      851.40      896.26     17.00 o
   3   2   4      186.42      196.60      7.38 o
   4   2   4     1382.81     1380.22     20.44 o
   5   2   4      734.80      799.68     52.14 o
   6   2   4      148.46      172.55     19.73 o
   7   2   4     2981.13     2918.56     68.30 o
   8   2   4      958.02      956.75     36.09 o
   9   2   4       44.84       56.37     23.63 o
  10   2   4        9.03        6.23     24.14 o
  11   2   4      258.18      230.96     41.03 o
  12   2   4        1.18        2.49     21.56 o
  13   2   4        1.63        2.36     25.69 o
  14   2   4      563.52      688.68     53.48 o
  15   2   4      135.77      167.60     40.51 o
 -14   3   4       81.70       71.71     33.43 o
 -13   3   4       37.14        8.70     22.87 o
 -12   3   4       94.05       57.37     21.37 o
 -11   3   4       86.99      135.06     46.88 o
 -10   3   4      445.78      477.65     26.15 o
  -9   3   4      280.34      277.57     33.66 o
  -8   3   4        0.87      -24.39     14.81 o
  -7   3   4      714.62      721.09     37.61 o
  -6   3   4     4193.62     4047.57     47.44 o
  -5   3   4       23.42       48.67      6.52 o
  -4   3   4    10213.50    11253.83    129.99 o
  -3   3   4       85.78       75.87      4.98 o
  -2   3   4     5770.09     5708.40     72.91 o
  -1   3   4    10303.69     9886.29     95.91 o
   0   3   4     2236.20     2285.80     25.01 o
   1   3   4    53451.34    53629.33    570.57 o
   2   3   4     1695.35     1652.34     32.96 o
   3   3   4    21711.74    22461.39    315.67 o
   4   3   4      427.13      379.58     21.79 o
   5   3   4     3119.83     3221.18     88.77 o
   6   3   4     6437.22     6360.59    158.79 o
   7   3   4      395.17      424.85     23.06 o
   8   3   4      645.83      577.58     28.87 o
   9   3   4      964.52      979.74     47.25 o
  10   3   4        6.19       22.67     24.82 o
  11   3   4       95.25       60.69     46.47 o
  13   3   4      603.89      556.15     39.13 o
  14   3   4       68.89       90.85     29.30 o
  15   3   4       21.34       17.57     30.48 o
 -14   4   4      162.25      178.61     32.97 o
 -13   4   4       88.30       72.29     25.87 o
 -12   4   4        0.68       -6.74     21.42 o
 -11   4   4      217.23      220.18     25.45 o
 -10   4   4      297.64      285.59     28.02 o
  -9   4   4      208.20      202.71     20.56 o
  -8   4   4      209.62      208.08     11.08 o
  -7   4   4     2206.12     2115.43     38.96 o
  -6   4   4       16.67       32.87      5.75 o
  -5   4   4     2309.86     2353.64     31.36 o
  -4   4   4      545.21      535.52     11.00 o
  -3   4   4     7429.96     8030.13     92.25 o
  -2   4   4      133.45      123.29      5.21 o
  -1   4   4     1884.51     1947.31     22.71 o
   0   4   4      760.78      834.74     11.03 o
   1   4   4     3201.78     3288.07     42.11 o
   2   4   4      331.62      378.25      8.39 o
   3   4   4     1926.84     1817.35     30.48 o
   4   4   4     3281.39     3187.89     57.03 o
   5   4   4      760.74      877.16     85.24 o
   6   4   4     5083.65     4958.57    103.49 o
   7   4   4     1732.29     1642.41     82.70 o
   8   4   4     4573.71     4572.50    101.79 o
   9   4   4     2717.65     2587.06     69.37 o
  10   4   4     3564.06     3610.91    120.02 o
  11   4   4       95.84       93.73     26.19 o
 -13   5   4      192.02      263.43     31.34 o
 -12   5   4      110.54      129.64     27.31 o
 -11   5   4      287.32      336.95     30.39 o
 -10   5   4        1.64      -21.64     19.02 o
  -9   5   4        3.01       34.20     17.93 o
  -8   5   4      299.21      319.67     18.22 o
  -7   5   4      144.06      145.26     16.81 o
  -6   5   4      277.11      239.74     10.72 o
  -5   5   4      785.02      812.76     13.72 o
  -4   5   4     2884.01     2974.13     54.03 o
  -3   5   4     1092.93     1123.38     18.17 o
  -2   5   4      439.52      557.55      8.17 o
  -1   5   4      810.58      803.47     11.96 o
   0   5   4      184.04      106.13      4.72 o
   1   5   4     2874.29     2989.03     40.87 o
   2   5   4      765.12      702.83     16.59 o
   3   5   4      901.44      750.92     19.28 o
   4   5   4     4807.47     4932.47     66.65 o
   5   5   4      398.05      406.14     26.15 o
   6   5   4     1659.35     1618.29     79.84 o
   7   5   4     2345.09     2162.57     57.37 o
   8   5   4      837.29      788.80     34.38 o
   9   5   4      174.22      155.53     21.87 o
  10   5   4        5.34      -28.16     19.13 o
  11   5   4       80.57       55.72     25.03 o
 -13   6   4       22.73       46.47     31.30 o
 -12   6   4      764.83      817.75     45.07 o
 -11   6   4       88.45       72.02     26.74 o
 -10   6   4      824.69      716.62     38.53 o
  -9   6   4      782.23      834.16     29.75 o
  -8   6   4     2455.75     2311.85     52.95 o
  -7   6   4     1251.74     1216.50     29.49 o
  -6   6   4      676.59      641.17     34.64 o
  -5   6   4     4223.07     4366.11     66.57 o
  -4   6   4       41.52       62.68      6.11 o
  -3   6   4      148.35      162.24     10.41 o
  -2   6   4      215.11      247.35      5.65 o
  -1   6   4     3469.18     3846.93     42.39 o
   0   6   4     1483.03     1492.37     18.52 o
   1   6   4     9486.21     9478.65    112.22 o
   2   6   4     1660.15     1945.37     27.97 o
   3   6   4      174.99      206.86      9.39 o
   4   6   4      184.47      225.29     12.04 o
   5   6   4     2169.14     2369.04     37.01 o
   6   6   4      212.42      305.65     26.72 o
   7   6   4      732.37      678.65     41.96 o
   8   6   4       53.35       49.85     17.35 o
   9   6   4       15.82       -2.71     17.35 o
  10   6   4      814.99      775.30     34.31 o
  11   6   4       27.54       16.25     19.55 o
  12   6   4      127.06      149.42     35.21 o
 -13   7   4      245.33      179.05     47.03 o
 -12   7   4       11.94        9.35     28.48 o
 -11   7   4      318.82      222.05     30.87 o
 -10   7   4        5.83       17.82     28.25 o
  -9   7   4        1.85       -6.39     15.32 o
  -8   7   4      189.01      159.23     14.81 o
  -7   7   4       63.74       47.68     13.11 o
  -6   7   4     2240.74     2271.00     50.61 o
  -5   7   4     1885.38     1908.31     34.00 o
  -4   7   4     1842.42     1779.12     29.77 o
  -3   7   4     2307.52     2234.48     34.12 o
  -2   7   4     9186.42     9331.39     86.11 o
  -1   7   4      587.02      550.30     14.52 o
   0   7   4    12215.07    12577.33    115.56 o
   1   7   4     2062.67     1995.37     26.83 o
   2   7   4     3827.26     3736.74     42.60 o
   3   7   4     5847.69     6110.43     68.28 o
   4   7   4     3217.33     3489.13     53.90 o
   5   7   4     7142.10     7280.20    102.45 o
   6   7   4      388.69      357.17     14.13 o
   7   7   4      834.48      754.24     93.99 o
   8   7   4      388.28      394.09     40.44 o
   9   7   4      130.17       69.11     35.59 o
  10   7   4      374.78      291.73     25.65 o
  11   7   4      418.77      471.84     48.58 o
  12   7   4       48.77       44.88     55.35 o
 -13   8   4        7.57        6.81     32.03 o
 -12   8   4       59.67       68.62     31.50 o
 -11   8   4      194.20      218.24     33.42 o
 -10   8   4       11.16       12.89     22.00 o
  -9   8   4     1552.04     1500.70     44.53 o
  -8   8   4      810.34      790.24     31.11 o
  -7   8   4     1503.60     1600.87     43.03 o
  -6   8   4      112.50      107.64     23.86 o
  -5   8   4      647.14      637.23     20.93 o
  -4   8   4     2383.37     2177.96     34.92 o
  -3   8   4     3888.43     3970.48     50.46 o
  -2   8   4      396.54      477.38      9.37 o
  -1   8   4     4518.92     4817.91     46.45 o
   0   8   4        9.00        7.82      4.31 o
   1   8   4      161.28      201.31      6.68 o
   2   8   4     2719.32     3026.17     36.53 o
   3   8   4     2016.99     2047.66     27.26 o
   4   8   4      238.09      226.74     11.81 o
   5   8   4     2058.09     2074.17     35.09 o
   6   8   4     4174.98     4186.86     65.54 o
   7   8   4      280.58      287.56     15.62 o
   8   8   4     1208.69     1132.49     44.47 o
   9   8   4     1111.32     1026.54     45.41 o
  10   8   4     1306.20     1207.28     85.32 o
  11   8   4      433.46      452.99     44.86 o
  12   8   4      327.69      390.87     44.24 o
  13   8   4      111.68      141.66     60.60 o
 -12   9   4        1.59      -10.22     31.49 o
 -11   9   4        2.28        3.97     32.41 o
 -10   9   4      466.39      444.92     28.25 o
  -9   9   4        7.56      -24.24     17.57 o
  -8   9   4       81.87       57.95     17.70 o
  -7   9   4      216.16      174.14     19.33 o
  -6   9   4      129.76      104.19     16.26 o
  -5   9   4       16.59       13.48     11.30 o
  -4   9   4       22.48       20.66      7.94 o
  -3   9   4     1572.37     1505.98     22.18 o
  -2   9   4      348.80      352.90      9.24 o
  -1   9   4     3730.29     3733.18     38.08 o
   0   9   4      369.69      355.15     10.17 o
   1   9   4     1287.46     1148.28     15.10 o
   2   9   4     3754.01     3505.27     44.02 o
   3   9   4     1743.56     1683.96     24.62 o
   4   9   4     4668.25     4338.16     48.88 o
   5   9   4     4284.54     4133.02     87.17 o
   6   9   4     5315.65     5109.89     89.95 o
   7   9   4     2934.48     2826.48     65.16 o
   8   9   4      833.00      733.49     26.16 o
   9   9   4      151.20      169.63     21.87 o
  10   9   4      142.76      162.23     24.65 o
  11   9   4       43.66       56.06     25.50 o
  12   9   4      100.83       84.18     26.93 o
  13   9   4       46.40      -32.21     35.47 o
 -12  10   4      119.87      186.77     38.11 o
 -11  10   4      124.69      159.54     21.63 o
 -10  10   4      239.74      286.26     27.48 o
  -9  10   4        2.76      -20.59     38.64 o
  -8  10   4      846.59      809.61     35.08 o
  -7  10   4      604.69      548.00     28.34 o
  -6  10   4      527.97      463.17     30.84 o
  -5  10   4      721.43      725.01     25.08 o
  -4  10   4      336.66      314.13     16.44 o
  -3  10   4      252.83      216.43      7.70 o
  -2  10   4     2915.34     2940.46     37.43 o
  -1  10   4      106.90      103.10      6.09 o
   0  10   4        1.16       -3.85      4.74 o
   1  10   4     1817.96     1881.97     27.93 o
   2  10   4     2393.75     2527.76     30.47 o
   3  10   4       52.90       37.29      6.16 o
   4  10   4      263.07      275.80      8.86 o
   5  10   4      162.51      132.64      8.20 o
   6  10   4     4107.17     4003.25     63.13 o
   7  10   4     2007.92     1884.16     50.96 o
   8  10   4      416.51      371.95     21.23 o
   9  10   4      472.87      486.12     31.01 o
  10  10   4      135.10      143.74     23.54 o
  11  10   4      794.02      812.74     31.48 o
  12  10   4       95.58       75.79     29.83 o
  13  10   4      234.25      212.06     43.97 o
  14  10   4      396.88      560.47     84.49 o
 -12  11   4      389.08      446.19    118.90 o
 -11  11   4      253.56      252.17     27.24 o
 -10  11   4        3.99       -7.32     23.23 o
  -9  11   4      150.05      119.96     39.13 o
  -8  11   4      195.09      194.48     35.89 o
  -7  11   4      618.20      678.22     32.80 o
  -6  11   4      345.10      280.50     23.35 o
  -5  11   4      506.75      560.77     32.16 o
  -4  11   4       82.85       67.37     12.90 o
  -3  11   4      176.25      167.52     11.49 o
  -2  11   4     3636.91     3568.83     40.16 o
  -1  11   4     1712.72     1628.83     19.66 o
   0  11   4     1819.56     1782.60     22.42 o
   1  11   4       25.69       28.81      5.33 o
   2  11   4     4689.35     4791.80     52.13 o
   3  11   4     1746.22     1743.85     35.92 o
   4  11   4      883.30      879.84     16.51 o
   5  11   4       10.73        0.22      6.27 o
   6  11   4      888.38      855.90     21.02 o
   7  11   4      436.32      428.90     14.96 o
   8  11   4      819.84      803.33     30.76 o
   9  11   4       13.29        5.18     15.70 o
  10  11   4      424.13      433.22     25.39 o
  11  11   4        2.52       -0.07     17.56 o
  12  11   4      239.53      220.81     23.41 o
  13  11   4       86.24       99.62     21.88 o
  14  11   4       13.67       11.99     23.01 o
 -11  12   4      445.36      428.66     33.47 o
 -10  12   4       99.92      130.98     36.06 o
  -9  12   4      662.44      796.20    105.23 o
  -8  12   4      190.31      199.42     32.93 o
  -7  12   4      454.90      520.50     55.02 o
  -6  12   4     1272.82     1263.98     37.08 o
  -5  12   4      249.63      223.75     18.75 o
  -4  12   4     2962.35     2876.96     58.12 o
  -3  12   4     2630.72     2569.62     45.40 o
  -2  12   4     1353.14     1307.19     22.27 o
  -1  12   4     1051.62     1113.34     17.47 o
   0  12   4       74.60       91.50      7.03 o
   1  12   4     1368.78     1366.97     20.35 o
   2  12   4      209.36      226.77     10.31 o
   3  12   4      706.41      763.90     17.48 o
   4  12   4      770.86      792.19     18.02 o
   5  12   4     1124.48     1094.05     21.92 o
   6  12   4      550.66      540.14     17.30 o
   7  12   4      895.00      889.80     23.17 o
   8  12   4      765.77      746.84     24.52 o
   9  12   4     1681.85     1591.85     46.21 o
  10  12   4        7.50        7.38     17.90 o
  11  12   4      398.85      362.70     26.79 o
  12  12   4      490.74      518.72     31.07 o
  13  12   4       30.23       45.15     22.45 o
  14  12   4       30.99       20.34     26.05 o
 -11  13   4        5.95       -0.49     26.99 o
 -10  13   4       44.46       60.39     34.69 o
  -9  13   4       22.79       -8.96     31.33 o
  -8  13   4      196.57      183.33     34.77 o
  -7  13   4      338.86      347.76     36.98 o
  -6  13   4      146.40      179.38     25.20 o
  -5  13   4      243.65      196.44     19.95 o
  -4  13   4     1146.44     1167.38     34.96 o
  -3  13   4      101.47      108.76     12.12 o
  -2  13   4       20.03       22.86      9.20 o
  -1  13   4     5635.66     5773.19     54.94 o
   0  13   4      661.09      640.48     15.95 o
   1  13   4     1418.71     1386.73     27.41 o
   2  13   4     3102.75     2973.97     36.91 o
   3  13   4     6178.78     6023.46     70.22 o
   4  13   4     3649.18     3350.66     50.46 o
   5  13   4     1894.30     1875.15     33.79 o
   6  13   4     2569.41     2373.11     35.92 o
   7  13   4     2858.47     2729.32     45.12 o
   8  13   4     1443.00     1374.22     60.62 o
   9  13   4       12.02       25.34     13.97 o
  10  13   4        3.03      -15.09     14.03 o
  11  13   4        0.27        8.50     20.68 o
  12  13   4       23.05       55.88     23.86 o
  13  13   4       17.53      -21.20     23.35 o
  14  13   4      173.83      209.03     50.72 o
 -11  14   4       12.90      -11.06     29.01 o
 -10  14   4        8.40       16.96     95.17 o
  -9  14   4      425.56      395.31     45.54 o
  -8  14   4        3.99      -20.85     47.95 o
  -7  14   4       53.29       49.60     24.56 o
  -6  14   4      187.48      138.71     25.14 o
  -5  14   4       10.14      -37.55     18.78 o
  -4  14   4        4.59       -9.01     11.72 o
  -3  14   4     2199.09     2244.22     41.09 o
  -2  14   4       19.01        6.67     11.36 o
  -1  14   4        2.36        8.38     10.09 o
   0  14   4      690.48      745.42     16.59 o
   1  14   4       21.98       23.06      8.48 o
   2  14   4      428.28      405.65     12.89 o
   3  14   4      610.81      549.90     17.43 o
   4  14   4      161.72      175.97     12.31 o
   5  14   4      506.24      428.98     17.37 o
   6  14   4      522.48      540.94     20.88 o
   7  14   4      389.14      384.44     19.01 o
   8  14   4     1654.58     1720.96     34.95 o
   9  14   4      166.96      176.55     19.03 o
  10  14   4      237.80      284.84     31.47 o
  11  14   4      121.68      100.87     18.58 o
  12  14   4      326.59      368.15     24.20 o
  13  14   4     1364.18     1636.33     63.53 o
 -10  15   4        3.88      -73.18     36.59 o
  -9  15   4      227.16      211.10     42.69 o
  -8  15   4      385.47      515.90     49.21 o
  -7  15   4       34.18       65.78     26.78 o
  -6  15   4      458.65      460.44     34.06 o
  -5  15   4        5.18      -20.65     20.71 o
  -4  15   4        4.91        1.18     17.71 o
  -3  15   4      103.91       88.10     14.71 o
  -2  15   4       36.90       39.76     13.50 o
  -1  15   4       36.21       17.14     12.23 o
   0  15   4       40.67       19.12      8.83 o
   1  15   4      872.03      859.82     19.80 o
   2  15   4      174.90      150.94     15.92 o
   3  15   4        8.13       20.11     10.39 o
   4  15   4      322.73      325.16     15.49 o
   5  15   4      903.95      875.09     26.49 o
   6  15   4      152.92      117.18     13.72 o
   7  15   4      180.83      161.88     18.97 o
   8  15   4       92.09      116.44     16.08 o
   9  15   4      110.91      108.71     18.94 o
  10  15   4      189.30      187.07     21.59 o
  11  15   4       12.19        9.96     18.93 o
  12  15   4      127.72      134.93     27.23 o
  13  15   4       63.00       46.17     22.00 o
  -9  16   4      105.62      137.26     43.87 o
  -8  16   4       80.74      102.95     31.00 o
  -7  16   4      269.13      298.14     41.48 o
  -6  16   4      199.58      176.68     35.34 o
  -5  16   4      827.25      834.48     48.96 o
  -4  16   4      401.79      423.82     39.38 o
  -3  16   4       13.81       -9.20     14.57 o
  -2  16   4      285.62      268.80     40.62 o
  -1  16   4      106.84       98.95     14.32 o
   0  16   4     2232.61     2218.32     42.24 o
   1  16   4      177.62      166.47     11.98 o
   2  16   4        8.51        5.26     11.43 o
   3  16   4      174.92      183.85     14.43 o
   4  16   4       49.74       45.26     12.20 o
   5  16   4       52.09       39.35     13.35 o
   6  16   4      171.61      193.76     17.09 o
   7  16   4       73.54       52.63     14.52 o
   8  16   4      197.52      183.68     19.28 o
   9  16   4      903.02      824.01     35.62 o
  10  16   4       19.22        6.10     19.49 o
  11  16   4        5.97      -13.87     20.30 o
  12  16   4       41.35        8.15     21.06 o
  13  16   4        1.07       -6.27     23.75 o
  -9  17   4       58.70      117.23     35.71 o
  -8  17   4        5.50       20.25     30.73 o
  -7  17   4        5.66       19.41     29.48 o
  -6  17   4       48.27        6.95     27.39 o
  -5  17   4       18.52      -17.55     66.79 o
  -4  17   4       29.13      -11.48     52.24 o
  -3  17   4      849.44      891.79     36.59 o
  -2  17   4      903.20      977.33     37.76 o
  -1  17   4      456.96      433.63     38.93 o
   0  17   4     1212.02     1244.84     36.74 o
   1  17   4     4941.47     5084.29     63.48 o
   2  17   4      692.28      740.27     24.37 o
   3  17   4     2161.16     2122.99     38.57 o
   4  17   4      734.22      780.29     24.62 o
   5  17   4     3203.43     3142.41     62.70 o
   6  17   4      906.59      965.25     34.39 o
   7  17   4      206.08      235.06     22.29 o
   8  17   4      503.67      457.70     42.55 o
   9  17   4      324.38      318.80     28.06 o
  10  17   4        6.23       -1.46     22.23 o
  11  17   4        0.17      -10.29     25.23 o
  12  17   4       13.19       -5.75     24.34 o
  -8  18   4       43.21       40.13     38.62 o
  -7  18   4       45.52       20.27     47.00 o
  -6  18   4      480.00      488.52     56.11 o
  -5  18   4      207.93      192.44     51.65 o
  -4  18   4      149.08      142.49     46.93 o
  -3  18   4      328.73      360.71     72.13 o
  -2  18   4      311.32      336.62     35.49 o
  -1  18   4      721.94      770.08     37.93 o
   0  18   4      140.68      158.15     19.14 o
   1  18   4       22.25        8.63     13.82 o
   2  18   4      140.18      172.89     18.47 o
   3  18   4      318.28      264.45     20.44 o
   4  18   4      265.23      266.82     20.93 o
   5  18   4      468.44      435.91     27.27 o
   6  18   4      435.09      471.98     27.35 o
   7  18   4      475.55      441.88     41.89 o
   8  18   4      391.38      371.86     25.77 o
   9  18   4        9.82        4.85     22.79 o
  10  18   4     1152.69     1066.40     44.79 o
  11  18   4      417.41      469.93     34.78 o
  12  18   4       26.90       30.74     33.10 o
  -7  19   4      301.68      317.04     64.04 o
  -6  19   4      157.76      185.16     56.50 o
  -5  19   4        1.34      -11.14     44.24 o
  -4  19   4      221.62      153.37     50.80 o
  -3  19   4      203.54      216.58     30.75 o
  -2  19   4       30.76        6.47     26.66 o
  -1  19   4        1.12      -12.31     26.28 o
   0  19   4      457.20      435.91     26.57 o
   1  19   4       69.51       70.95     40.31 o
   2  19   4       10.73        4.10     16.73 o
   3  19   4       12.69       39.13     19.71 o
   4  19   4      592.71      571.55     26.80 o
   5  19   4      199.95      202.10     24.15 o
   6  19   4        4.66       28.45     20.59 o
   7  19   4       11.48        0.94     20.15 o
   8  19   4       17.54       37.80     21.01 o
   9  19   4      457.94      533.84     32.86 o
  10  19   4      120.41      138.97     34.29 o
  11  19   4       35.27       13.53     27.33 o
  -6  20   4      137.91      183.00     57.81 o
  -5  20   4      110.26       87.24     51.32 o
  -4  20   4      270.79      258.18     54.86 o
  -3  20   4      948.41      768.64     71.38 o
  -2  20   4        4.58      -25.88     27.47 o
  -1  20   4       10.82       11.93     44.11 o
   0  20   4      125.71       86.33     40.38 o
   1  20   4      489.89      480.76     45.44 o
   2  20   4       99.84      135.06     28.77 o
   3  20   4      228.22      255.46     23.39 o
   4  20   4       60.99       39.91     19.46 o
   5  20   4        3.09        7.63     18.98 o
   6  20   4       43.94       78.46     23.10 o
   7  20   4       23.29       16.10     22.38 o
   8  20   4       96.52       55.36     23.85 o
   9  20   4      270.22      281.85     25.65 o
  10  20   4       98.23      144.30     31.31 o
  -5  21   4       35.60      -22.88     52.04 o
  -4  21   4        4.03       -8.19     47.06 o
  -3  21   4       62.56      -28.38     45.16 o
  -2  21   4      384.07      483.40     45.62 o
  -1  21   4      572.94      664.22     72.75 o
   0  21   4      180.79      230.36     32.05 o
   1  21   4      761.12      784.21     67.58 o
   2  21   4     1450.88     1480.28     71.52 o
   3  21   4      481.98      466.26     38.56 o
   4  21   4      215.44      259.39     24.84 o
   5  21   4      124.03      122.31     22.59 o
   6  21   4      126.04      117.95     25.94 o
   7  21   4      638.35      764.51     38.80 o
   8  21   4        8.91        4.18     29.25 o
   9  21   4       45.93       49.84     23.49 o
  10  21   4       38.07       33.53     39.20 o
  -4  22   4      173.75      192.37     59.25 o
  -3  22   4      232.42      279.35     59.19 o
  -2  22   4       24.31        1.81     31.30 o
  -1  22   4       90.78       99.47     32.64 o
   0  22   4        3.76      -28.84     44.50 o
   1  22   4      181.67      165.55     41.60 o
   2  22   4      162.80      199.01     42.03 o
   3  22   4        0.41       22.75     28.99 o
   4  22   4      109.91      150.35     26.83 o
   5  22   4       29.45       -4.42     24.11 o
   6  22   4        1.88       29.46     25.61 o
   7  22   4      306.60      293.43     31.17 o
   8  22   4      295.49      288.32     31.12 o
   9  22   4      202.58      206.26     32.18 o
  -3  23   4       21.34      -61.09     48.57 o
  -2  23   4        0.22       -9.70     31.69 o
  -1  23   4       96.80       57.16     48.77 o
   0  23   4        5.02      -38.28     45.95 o
   1  23   4      441.16      389.45     50.46 o
   2  23   4      345.39      299.88     47.73 o
   3  23   4      188.91      234.32     46.40 o
   4  23   4       96.27       93.43     39.28 o
   5  23   4      212.84      191.08     36.00 o
   6  23   4      194.63      186.63     61.02 o
   7  23   4      375.56      386.58     44.50 o
  -1  24   4      134.05       35.66     49.88 o
   0  24   4       12.74      -60.43     49.42 o
   1  24   4       26.03       -0.45     82.95 o
   2  24   4       11.78       19.38     41.42 o
   3  24   4       35.44       73.14     44.27 o
   4  24   4        8.06      -53.78     39.71 o
   5  24   4      209.08      223.68     39.23 o
  -4 -20   5       43.03       38.38     36.82 o
  -3 -20   5       95.29       44.79     42.33 o
  -2 -20   5       24.93       21.37     42.24 o
  -1 -20   5      133.80      131.96     44.98 o
   0 -20   5       56.15      -30.09     48.31 o
   1 -20   5       43.87       40.70     47.85 o
  -6 -19   5       18.08       13.66     29.76 o
  -5 -19   5       66.42       75.35     27.21 o
  -4 -19   5        0.33        7.56     28.77 o
  -3 -19   5        0.19      -10.18     32.43 o
  -2 -19   5       78.04       17.61     45.32 o
  -1 -19   5        0.07      -46.94     52.44 o
   0 -19   5       23.18       26.41     48.63 o
   1 -19   5      129.96      135.02     52.89 o
   2 -19   5       52.33       12.45     31.30 o
   3 -19   5        2.36      -47.26     44.70 o
   4 -19   5       16.31      -12.13     50.86 o
  -8 -18   5      198.16      169.50     46.19 o
  -7 -18   5      152.20      138.56     31.63 o
  -6 -18   5      118.40       90.49     29.43 o
  -5 -18   5      450.32      461.73     32.85 o
  -4 -18   5      423.40      425.59     31.88 o
  -3 -18   5      522.42      546.75     36.93 o
  -2 -18   5      406.05      411.05     41.02 o
  -1 -18   5       89.55       63.33     59.51 o
   0 -18   5      230.17      102.18     47.06 o
   1 -18   5       61.11       16.60     29.28 o
   2 -18   5      121.51      187.44     34.18 o
   3 -18   5        6.28      -44.96     44.31 o
   4 -18   5       68.76      -35.72     46.21 o
   5 -18   5        0.55      -89.80     44.90 o
  -9 -17   5      498.26      526.57     33.37 o
  -8 -17   5      309.61      336.48     37.11 o
  -7 -17   5       29.94       29.15     27.08 o
  -6 -17   5      499.26      546.79     38.36 o
  -5 -17   5      226.41      201.15     26.70 o
  -4 -17   5      470.69      456.34     45.32 o
  -3 -17   5        2.84       -7.03     23.82 o
  -2 -17   5       62.44       88.13     31.37 o
  -1 -17   5        0.09       24.15     29.07 o
   0 -17   5      265.67      286.90     42.53 o
   1 -17   5        9.66       -4.05     32.87 o
   2 -17   5      898.13      939.70     49.92 o
   3 -17   5      106.77       96.67     68.49 o
   4 -17   5       11.06       34.38     36.84 o
   5 -17   5      667.21      760.06     76.88 o
   6 -17   5      233.29      238.39     63.05 o
  -9 -16   5        0.86       13.51     21.22 o
  -8 -16   5      448.89      461.50     31.65 o
  -7 -16   5        1.41       47.63     24.01 o
  -6 -16   5       73.50       27.82     23.14 o
  -5 -16   5       12.14       18.17     20.89 o
  -4 -16   5     1556.08     1655.80     47.33 o
  -3 -16   5      520.14      535.11     30.50 o
  -2 -16   5      662.92      728.89     36.69 o
  -1 -16   5      589.62      597.23     40.71 o
   0 -16   5      277.80      306.97     28.88 o
   1 -16   5     2466.13     2505.37    129.98 o
   2 -16   5      180.60      174.85     31.71 o
   3 -16   5      279.83      286.94     33.51 o
   4 -16   5      405.51      409.00     46.65 o
   5 -16   5      141.37       85.90     38.29 o
   6 -16   5      383.72      479.33     65.74 o
   7 -16   5      193.55       76.23     55.71 o
 -10 -15   5       54.27       33.91     29.64 o
  -9 -15   5        6.23      -13.73     18.61 o
  -8 -15   5      233.25      233.74     31.76 o
  -7 -15   5       57.84       30.85     22.22 o
  -6 -15   5       92.89       70.63     22.83 o
  -5 -15   5      224.13      272.20     25.88 o
  -4 -15   5       18.11        6.75     19.93 o
  -3 -15   5       23.55       47.15     19.81 o
  -2 -15   5        0.84        5.01     18.54 o
  -1 -15   5       11.43      -36.96     19.73 o
   0 -15   5      308.36      286.21     21.89 o
   1 -15   5       93.59       80.86     26.89 o
   2 -15   5       27.46       24.74     26.25 o
   3 -15   5       69.24       53.39     23.79 o
   4 -15   5       25.87       79.03     34.49 o
   5 -15   5      338.88      267.56     42.53 o
   6 -15   5      860.26     1049.44     82.85 o
   7 -15   5        4.17       35.79     36.50 o
   8 -15   5      105.14       87.31     64.27 o
 -11 -14   5      113.87       50.99     32.05 o
 -10 -14   5        6.09       -6.37     28.81 o
  -9 -14   5        0.41       20.38     25.70 o
  -8 -14   5       97.72      124.90     22.40 o
  -7 -14   5       83.87       65.18     21.10 o
  -6 -14   5      803.90      775.03     33.93 o
  -5 -14   5      216.68      204.93     23.82 o
  -4 -14   5      590.25      527.66     25.60 o
  -3 -14   5      634.74      618.95     28.65 o
  -2 -14   5      803.86      830.22     54.15 o
  -1 -14   5     1347.18     1309.08     31.75 o
   0 -14   5       57.59        2.97     15.53 o
   1 -14   5        6.44        4.21     20.34 o
   2 -14   5      223.89      169.03     24.77 o
   3 -14   5      136.92      174.34     22.19 o
   4 -14   5        0.81      -21.51     30.58 o
   5 -14   5      342.37      408.29     35.74 o
   6 -14   5        1.08       14.56     27.07 o
   7 -14   5       51.28       32.95     32.74 o
   8 -14   5       21.89       40.55     31.18 o
   9 -14   5      118.33      119.81     36.00 o
 -11 -13   5      451.60      450.85     39.71 o
 -10 -13   5      552.62      565.32     53.44 o
  -9 -13   5      316.94      323.81     31.00 o
  -8 -13   5      227.59      250.62     26.60 o
  -7 -13   5      835.83      856.67     33.80 o
  -6 -13   5      217.86      200.27     22.43 o
  -5 -13   5       85.36       71.11     27.45 o
  -4 -13   5      682.83      641.57     26.20 o
  -3 -13   5      709.22      668.48     31.76 o
  -2 -13   5      189.47      191.48     20.50 o
  -1 -13   5      287.63      326.01     14.87 o
   0 -13   5       18.07        0.63     12.96 o
   1 -13   5       49.99       39.03     15.47 o
   2 -13   5      108.40       90.52     17.16 o
   3 -13   5       77.81       63.82     14.56 o
   4 -13   5     1009.11     1020.85     43.90 o
   5 -13   5      223.89      205.41     33.68 o
   6 -13   5      100.18      106.12     24.90 o
   7 -13   5       64.09        1.54     27.07 o
   8 -13   5      125.56      113.27     31.84 o
   9 -13   5      288.48      310.26     49.47 o
  10 -13   5        6.47       39.50     46.80 o
 -12 -12   5       23.81        2.27     27.00 o
 -11 -12   5       14.55       46.37     26.12 o
 -10 -12   5       20.62       33.09     24.33 o
  -9 -12   5      107.27      146.34     25.59 o
  -8 -12   5       79.23       75.42     18.90 o
  -7 -12   5      351.02      278.25     22.67 o
  -6 -12   5      274.08      286.29     19.68 o
  -5 -12   5      555.62      569.54     26.41 o
  -4 -12   5      892.71      956.99     25.81 o
  -3 -12   5      627.64      604.77     20.78 o
  -2 -12   5     4844.85     4879.61     77.02 o
  -1 -12   5     1741.69     1758.80     32.51 o
   0 -12   5      500.74      526.02     18.45 o
   1 -12   5      273.54      284.94     15.51 o
   2 -12   5     3562.06     3688.69     57.31 o
   3 -12   5     3418.94     3502.17     54.86 o
   4 -12   5      774.84      715.45     26.02 o
   5 -12   5       32.80       10.85     16.83 o
   6 -12   5       62.99       28.55     21.58 o
   7 -12   5      261.51      285.62     36.67 o
   8 -12   5      183.32      225.08     48.49 o
   9 -12   5      109.67      101.68     46.05 o
  10 -12   5       51.69       59.91     40.18 o
 -12 -11   5       18.59        6.42     25.25 o
 -11 -11   5       44.53       63.07     24.37 o
 -10 -11   5       28.44       14.45     22.56 o
  -9 -11   5       35.65       70.49     23.05 o
  -8 -11   5      122.42      100.72     17.51 o
  -7 -11   5      223.04      228.71     22.37 o
  -6 -11   5      521.97      469.51     27.60 o
  -5 -11   5        5.44       -1.25     12.22 o
  -4 -11   5       25.90       15.34     11.52 o
  -3 -11   5     1194.81     1240.77     30.01 o
  -2 -11   5        9.13       12.80     10.68 o
  -1 -11   5        1.80        0.50      9.73 o
   0 -11   5      366.63      334.83     14.73 o
   1 -11   5       19.07       23.68     10.05 o
   2 -11   5      275.08      245.78     12.17 o
   3 -11   5     2428.83     2488.32     40.26 o
   4 -11   5      646.12      632.21     22.84 o
   5 -11   5       17.81       12.23     16.92 o
   6 -11   5      793.94      773.71     31.41 o
   7 -11   5     1218.67     1213.11     48.11 o
   8 -11   5      900.17      864.71     53.51 o
   9 -11   5      440.33      418.15     46.96 o
  10 -11   5      583.99      570.77     52.21 o
  11 -11   5       23.08       27.47     39.57 o
 -12 -10   5       45.11       36.39     32.81 o
 -11 -10   5        1.40      -42.53     21.26 o
 -10 -10   5       55.80       42.63     24.40 o
  -9 -10   5      140.98      128.51     22.31 o
  -8 -10   5       37.32       39.00     14.70 o
  -7 -10   5      544.39      556.32     23.22 o
  -6 -10   5       22.78       14.19     11.92 o
  -5 -10   5       78.18       74.59     16.11 o
  -4 -10   5      757.66      739.47     22.86 o
  -3 -10   5        1.08        0.54      9.92 o
  -2 -10   5       89.17       65.84     11.05 o
  -1 -10   5      362.85      332.39     16.52 o
   0 -10   5     1615.55     1554.96     25.33 o
   1 -10   5      372.41      332.77     12.01 o
   2 -10   5     2799.90     2791.30     34.34 o
   3 -10   5      430.63      430.20     14.14 o
   4 -10   5      304.82      301.44     14.78 o
   5 -10   5       67.27       69.14     13.58 o
   6 -10   5       64.51       78.82     18.19 o
   7 -10   5     1186.82     1158.01     37.22 o
   8 -10   5       20.97       10.03     28.82 o
   9 -10   5       92.50       58.80     39.69 o
  10 -10   5        9.44        3.40     49.09 o
  11 -10   5      186.67      132.17     88.06 o
 -13  -9   5      152.30      111.38     33.51 o
 -12  -9   5      318.38      369.96     29.79 o
 -11  -9   5     1117.56     1189.79     42.83 o
 -10  -9   5     1031.43     1041.29     42.38 o
  -9  -9   5     1106.29     1084.37     68.24 o
  -8  -9   5      791.20      761.65     25.28 o
  -7  -9   5       19.67       13.98     13.93 o
  -6  -9   5       47.88       47.20     11.44 o
  -5  -9   5     1861.77     1912.51     35.40 o
  -4  -9   5      377.89      356.28     16.78 o
  -3  -9   5       11.84       -0.23      8.97 o
  -2  -9   5        3.27      -15.18      8.38 o
  -1  -9   5       33.91       20.25      6.82 o
   0  -9   5      160.91      137.60      8.59 o
   1  -9   5        2.71      -11.02      6.05 o
   2  -9   5       10.10       17.76      6.70 o
   3  -9   5        3.34        7.54      7.92 o
   4  -9   5       72.34       46.84      8.36 o
   5  -9   5       26.37        5.83     11.52 o
   6  -9   5      737.64      788.75     25.59 o
   7  -9   5      174.31      153.77     22.31 o
   8  -9   5       16.09        0.75     25.97 o
   9  -9   5        0.14      -14.96     28.25 o
  10  -9   5      245.44      285.16     39.89 o
  11  -9   5       18.76       67.81     35.78 o
  12  -9   5      134.87      154.39     41.51 o
 -13  -8   5       15.37       -0.50     24.64 o
 -12  -8   5       25.23       50.10     22.19 o
 -11  -8   5      339.57      367.72     36.32 o
 -10  -8   5      372.50      330.75     28.78 o
  -9  -8   5      114.63      113.37     26.53 o
  -8  -8   5        2.81       -3.14     14.71 o
  -7  -8   5      206.76      248.81     23.63 o
  -6  -8   5     1254.93     1238.32     26.77 o
  -5  -8   5     7594.38     7374.71    102.04 o
  -4  -8   5     1495.04     1436.90     32.54 o
  -3  -8   5     5422.28     5371.01     66.86 o
  -2  -8   5      690.23      683.64     16.53 o
  -1  -8   5      959.37      915.08     15.42 o
   0  -8   5     7744.13     7544.03     70.52 o
   1  -8   5     6945.60     6971.08     60.67 o
   2  -8   5     2587.17     2583.26     29.94 o
   3  -8   5      691.25      632.06     15.68 o
   4  -8   5     2512.81     2482.83     34.49 o
   5  -8   5     3063.91     3117.54     48.69 o
   6  -8   5      428.40      425.51     19.26 o
   7  -8   5       33.01       16.72     14.80 o
   8  -8   5      144.69      133.22     24.89 o
   9  -8   5      127.28      123.05     30.58 o
  10  -8   5        3.51      -24.96     27.64 o
  11  -8   5        3.54       -1.94     31.61 o
  12  -8   5        3.12      -32.00     38.34 o
 -13  -7   5      145.39      118.17     36.80 o
 -12  -7   5       44.01       64.75     39.81 o
 -11  -7   5      138.54       98.65     20.10 o
 -10  -7   5      495.80      487.73     34.84 o
  -9  -7   5      145.85      108.18     17.80 o
  -8  -7   5      927.76      854.37     30.57 o
  -7  -7   5      601.54      567.98     20.21 o
  -6  -7   5     2686.64     2585.40     41.83 o
  -5  -7   5     4308.24     4297.73     59.86 o
  -4  -7   5     2516.10     2570.06     40.43 o
  -3  -7   5       71.64       91.01      7.64 o
  -2  -7   5      629.26      642.28     14.13 o
  -1  -7   5     1981.50     1888.48     23.88 o
   0  -7   5        2.47        3.02      5.01 o
   1  -7   5      935.61      978.04     14.29 o
   2  -7   5     1548.02     1508.93     20.30 o
   3  -7   5     1147.53     1234.55     18.39 o
   4  -7   5       25.17       33.79      7.85 o
   5  -7   5     3059.40     3029.45     38.96 o
   6  -7   5      177.24      197.64     20.85 o
   7  -7   5     2091.59     1981.60     42.98 o
   8  -7   5       95.22       81.32     18.11 o
   9  -7   5      648.03      742.31     46.37 o
  10  -7   5      521.39      484.58     57.12 o
  11  -7   5      780.61      715.76     48.27 o
  12  -7   5      367.62      414.54     43.42 o
  13  -7   5       31.47       18.40     46.24 o
 -13  -6   5       48.06      -30.56     46.50 o
 -12  -6   5       52.33       26.08     31.12 o
 -11  -6   5        3.46      -28.86     16.33 o
 -10  -6   5      464.68      498.34     25.38 o
  -9  -6   5       52.60       38.91     12.34 o
  -8  -6   5       50.33       18.17     17.30 o
  -7  -6   5      318.06      339.08     15.67 o
  -6  -6   5     1135.94     1072.57     25.59 o
  -5  -6   5       10.05       19.08      7.61 o
  -4  -6   5     2015.62     2057.83     27.34 o
  -3  -6   5      172.64      198.77      9.55 o
  -2  -6   5       51.55       42.20      6.27 o
  -1  -6   5     3132.89     3291.05     31.74 o
   0  -6   5     1469.40     1528.26     18.36 o
   1  -6   5     6919.67     7042.14     60.05 o
   2  -6   5     2553.08     2678.91     29.09 o
   3  -6   5      966.13      981.12     15.58 o
   4  -6   5     4909.42     4990.05     56.14 o
   5  -6   5       87.14      103.27      8.73 o
   6  -6   5      837.09      814.79     24.90 o
   7  -6   5       11.63        6.86     12.31 o
   8  -6   5      792.12      822.78     29.92 o
   9  -6   5      389.67      368.43     25.16 o
  10  -6   5      112.38      118.12     27.91 o
  11  -6   5        5.86       12.18     28.20 o
  12  -6   5       16.62       -4.78     31.18 o
  13  -6   5        0.80       -3.31     32.59 o
 -14  -5   5       84.04       90.11     38.80 o
 -13  -5   5      105.75       75.23     34.83 o
 -12  -5   5      182.30      280.73     37.59 o
 -11  -5   5      501.63      544.28     44.35 o
 -10  -5   5      585.78      412.74     61.32 o
  -9  -5   5      757.92      724.32     37.28 o
  -8  -5   5      254.72      322.36     27.03 o
  -7  -5   5     1322.66     1355.47     28.07 o
  -6  -5   5      353.43      335.66     15.00 o
  -5  -5   5      245.56      237.66      9.59 o
  -4  -5   5      260.12      290.19      9.19 o
  -3  -5   5      558.15      549.76     12.38 o
  -2  -5   5       28.58       53.49      6.10 o
  -1  -5   5       81.53      102.55      5.01 o
   0  -5   5     1483.60     1716.48     19.21 o
   1  -5   5     2492.20     2574.70     27.72 o
   2  -5   5      199.20      220.71      7.43 o
   3  -5   5     1972.56     2193.17     23.81 o
   4  -5   5       28.79       23.05      6.49 o
   5  -5   5      264.06      267.07     10.14 o
   6  -5   5      858.85      844.57     26.71 o
   7  -5   5        9.49       -6.64     10.60 o
   8  -5   5        3.72        7.22     12.91 o
   9  -5   5       16.84        6.89     18.56 o
  10  -5   5      194.83      145.07     26.73 o
  11  -5   5      484.28      521.83     38.39 o
  12  -5   5      126.42      106.98     31.59 o
  13  -5   5        6.85      -28.60     30.55 o
 -14  -4   5       66.91        7.55     34.90 o
 -13  -4   5       96.05       93.87     35.08 o
 -12  -4   5      172.92      122.28     47.65 o
 -11  -4   5       45.35       49.03     29.97 o
 -10  -4   5      139.31      132.85     30.80 o
  -9  -4   5      406.83      425.25     28.69 o
  -8  -4   5        3.24       16.05      9.70 o
  -7  -4   5       14.18       27.27     12.90 o
  -6  -4   5      286.74      296.77     13.66 o
  -5  -4   5      783.15      724.18     21.97 o
  -4  -4   5       17.77       18.20      4.88 o
  -3  -4   5    16052.27    16498.89    154.25 o
  -2  -4   5      765.41      651.86     14.34 o
  -1  -4   5    15680.51    16361.70    124.21 o
   0  -4   5      523.47      465.06     11.00 o
   1  -4   5      724.52      654.48     13.02 o
   2  -4   5     6961.96     7036.69     61.01 o
   3  -4   5    14025.11    14869.82    125.37 o
   4  -4   5      558.36      492.76     11.90 o
   5  -4   5      344.22      359.85     11.53 o
   6  -4   5      691.86      690.22     17.55 o
   7  -4   5      231.71      227.36     14.12 o
   8  -4   5      620.87      545.38     21.93 o
   9  -4   5      597.48      532.91     32.90 o
  10  -4   5        1.58      -11.48     21.22 o
  11  -4   5        1.94       -5.99     23.98 o
  12  -4   5        7.38        5.54     25.95 o
  13  -4   5      106.55       15.51     29.52 o
  14  -4   5        1.84      -39.41     30.14 o
 -14  -3   5      101.09      105.70     45.62 o
 -13  -3   5        2.90       -2.50     64.23 o
 -12  -3   5      315.34      274.97     37.21 o
 -11  -3   5      269.46      288.51     51.49 o
 -10  -3   5      196.76      181.26     24.69 o
  -9  -3   5     1046.89      999.46     41.17 o
  -8  -3   5     1123.36     1103.85     41.00 o
  -7  -3   5     2877.53     2837.95     87.91 o
  -6  -3   5     3452.59     3375.17     50.05 o
  -5  -3   5      327.58      307.50     12.63 o
  -4  -3   5     7498.43     7368.43     79.97 o
  -3  -3   5     4305.67     4280.55     43.22 o
  -2  -3   5     3498.00     3548.39     36.89 o
  -1  -3   5     3337.61     3618.76     33.77 o
   0  -3   5      470.20      551.93      9.34 o
   1  -3   5     2278.70     2353.28     25.13 o
   2  -3   5      309.10      358.04      7.42 o
   3  -3   5     1772.44     1985.95     25.54 o
   4  -3   5     5540.95     5721.15     60.78 o
   5  -3   5      398.60      424.81     13.15 o
   6  -3   5     1835.96     1738.22     28.39 o
   7  -3   5       54.00       65.44      8.37 o
   8  -3   5      343.28      386.05     22.84 o
   9  -3   5     2887.58     2745.12     65.53 o
  10  -3   5      976.95      931.71     40.92 o
  11  -3   5      458.13      456.76     32.61 o
  12  -3   5      283.74      295.75     45.16 o
  13  -3   5      286.32      281.78     33.80 o
  14  -3   5        0.76       29.31     30.57 o
 -14  -2   5        0.90       19.39     36.36 o
 -13  -2   5      257.01      309.58     83.14 o
 -12  -2   5      187.15      167.90     52.40 o
 -11  -2   5        5.39      -18.61     25.24 o
 -10  -2   5       73.10       86.85     22.08 o
  -9  -2   5        6.50       -1.25     17.85 o
  -8  -2   5     4861.73     4814.02    113.66 o
  -7  -2   5       51.62       71.14     14.46 o
  -6  -2   5      644.32      651.34     16.95 o
  -5  -2   5      205.34      206.57      8.04 o
  -4  -2   5     3275.52     3461.53     42.44 o
  -3  -2   5     2374.45     2288.49     25.29 o
  -2  -2   5      115.63       98.47      6.72 o
  -1  -2   5     7694.57     7887.49     69.21 o
   0  -2   5     3631.41     3646.39     32.31 o
   1  -2   5    17655.79    18892.69    170.39 o
   2  -2   5     3922.71     3954.34     37.67 o
   3  -2   5    10321.86    10377.05     99.05 o
   4  -2   5     2608.51     2451.66     29.24 o
   5  -2   5     2798.15     2665.93     32.68 o
   6  -2   5     8212.14     8204.24     91.74 o
   7  -2   5      768.05      792.90     31.21 o
   8  -2   5      966.21     1116.21     34.52 o
   9  -2   5       96.94       95.82     18.37 o
  10  -2   5      207.24      197.27     20.03 o
  11  -2   5       26.99       16.97     19.69 o
  12  -2   5        1.55       11.76     21.86 o
  13  -2   5        8.21        5.49     24.74 o
  14  -2   5       76.04       23.75     29.50 o
 -14  -1   5      459.86      469.89     48.40 o
 -13  -1   5      105.47      100.46     35.32 o
 -12  -1   5       39.44       24.27     22.38 o
 -11  -1   5      497.65      473.57     29.72 o
 -10  -1   5        5.86      -23.52     16.08 o
  -9  -1   5     1680.50     1648.58     50.58 o
  -8  -1   5       16.24       16.80     11.32 o
  -7  -1   5        8.07       46.25     10.89 o
  -6  -1   5      714.74      738.11     15.32 o
  -5  -1   5       38.43       52.01      5.07 o
  -4  -1   5      355.99      335.38      9.55 o
  -3  -1   5      453.19      457.60      8.72 o
  -2  -1   5      100.72       88.11      5.11 o
  -1  -1   5     1289.52     1434.45     22.34 o
   0  -1   5      233.96      256.19      7.44 o
   1  -1   5      589.93      627.33     10.37 o
   2  -1   5        5.34       -5.15      2.84 o
   3  -1   5     1586.62     1599.40     19.05 o
   4  -1   5     2054.23     2231.59     27.46 o
   5  -1   5     1001.76     1101.56     19.81 o
   6  -1   5       25.36       39.52      7.57 o
   7  -1   5     1031.01      977.85     20.83 o
   8  -1   5     1665.36     1730.06     34.64 o
   9  -1   5       47.97       25.83     15.12 o
  10  -1   5      611.43      572.95     25.83 o
  11  -1   5      127.82      127.06     21.20 o
  12  -1   5      443.15      508.94     43.69 o
  13  -1   5      885.33      984.05     45.45 o
  14  -1   5      137.90      120.42     52.83 o
 -14   0   5      166.28      141.74     39.99 o
 -13   0   5       10.29       33.54     24.88 o
 -12   0   5      129.83      115.25     33.00 o
 -11   0   5       36.44       -6.60     26.55 o
 -10   0   5      242.49      202.57     28.75 o
  -9   0   5      408.67      469.93     58.96 o
  -8   0   5      174.09      171.68     19.28 o
  -7   0   5      155.44      157.62     13.25 o
  -6   0   5       37.70       34.23      6.69 o
  -5   0   5       19.94        3.67      4.33 o
  -4   0   5     2666.48     2430.46     32.05 o
  -3   0   5       17.54       14.29      3.06 o
  -2   0   5      412.59      410.27      9.13 o
  -1   0   5     2301.89     2265.18     28.98 o
   0   0   5     2414.83     2437.54     26.60 o
   1   0   5    12116.12    12283.17    116.37 o
   2   0   5       13.90       11.53      2.58 o
   3   0   5       66.73       68.97      4.02 o
   4   0   5     1302.69     1475.47     23.37 o
   5   0   5      899.12      854.06     17.65 o
   6   0   5       34.14       36.50      7.13 o
   7   0   5     1459.68     1401.21     58.47 o
   8   0   5      119.69      137.30     14.50 o
   9   0   5        2.97      -12.16     13.84 o
  10   0   5       63.37       71.57     21.70 o
  11   0   5      494.56      534.45     44.05 o
  12   0   5        7.93       35.26     30.61 o
  13   0   5       46.48       48.11     34.21 o
  14   0   5       11.42      -71.31     35.66 o
 -14   1   5       71.62       94.21     23.28 o
 -13   1   5       11.53       -6.77     25.05 o
 -12   1   5       26.79        1.98     20.44 o
 -11   1   5       43.07        6.76     13.14 o
 -10   1   5      844.61      846.13     30.32 o
  -9   1   5     1908.39     1771.15     63.28 o
  -8   1   5     1109.47     1160.55     44.55 o
  -7   1   5      972.37     1042.71     28.64 o
  -6   1   5     6502.87     6407.58     72.68 o
  -5   1   5     7638.56     7709.48     86.58 o
  -4   1   5     2050.65     1796.94     24.75 o
  -3   1   5      457.82      390.28      7.47 o
  -2   1   5      255.93      252.15      7.56 o
  -1   1   5     2231.19     2335.88     27.76 o
   0   1   5      868.51      988.28     18.56 o
   1   1   5      133.75      147.34      4.38 o
   2   1   5       63.66       82.08      5.45 o
   3   1   5      768.49      754.37     16.62 o
   4   1   5     1055.85     1207.72     21.65 o
   5   1   5       33.35       40.64      6.04 o
   6   1   5     1486.99     1408.10     40.63 o
   7   1   5      386.60      376.39     14.77 o
   8   1   5     2471.13     2338.53     50.46 o
   9   1   5     1671.31     1567.31     40.20 o
  10   1   5      614.97      534.22     33.77 o
  11   1   5     1364.02     1337.51     54.38 o
  12   1   5       94.95       79.83     29.30 o
  13   1   5      120.98      101.20     33.56 o
  14   1   5       71.81       24.97     36.51 o
  15   1   5        0.02       19.07     39.46 o
 -14   2   5       16.39        1.02     25.92 o
 -13   2   5      202.71      196.69     26.25 o
 -12   2   5      235.92      206.02     24.33 o
 -11   2   5      149.09      148.62     20.27 o
 -10   2   5      426.43      447.75     24.38 o
  -9   2   5       19.21      -19.00     19.63 o
  -8   2   5      164.37      109.13     26.28 o
  -7   2   5      155.90      139.25      9.51 o
  -6   2   5        6.92        2.18      5.22 o
  -5   2   5      478.41      443.60     10.56 o
  -4   2   5     4507.59     4621.27     57.31 o
  -3   2   5     1218.29     1098.94     14.26 o
  -2   2   5     2940.48     2829.65     34.55 o
  -1   2   5     4081.95     3960.98     46.06 o
   0   2   5    19479.97    20265.48    185.93 o
   1   2   5    16618.21    16746.60    162.28 o
   2   2   5     5569.95     5568.14     64.76 o
   3   2   5     8733.42     8634.48    111.19 o
   4   2   5     2454.48     2366.43     31.75 o
   5   2   5     6972.28     7014.33     92.50 o
   6   2   5     4614.08     4716.46     80.03 o
   7   2   5     5513.07     5343.31     90.37 o
   8   2   5      954.12      872.96     26.35 o
   9   2   5       76.30       82.59     14.15 o
  10   2   5     2243.57     2390.82     60.73 o
  11   2   5      452.24      425.51     59.51 o
  12   2   5       35.80       31.13     24.19 o
  13   2   5      299.87      251.69     35.72 o
  14   2   5       14.73       42.47     32.97 o
  15   2   5       48.88       93.14     38.61 o
 -14   3   5       80.13       90.56     28.42 o
 -13   3   5       56.75       65.28     27.22 o
 -12   3   5       83.95       47.18     22.48 o
 -11   3   5       17.81       17.69     18.93 o
 -10   3   5       15.37       45.24     31.89 o
  -9   3   5       88.80      124.67     32.12 o
  -8   3   5       31.66       19.26     13.66 o
  -7   3   5      409.47      378.00     14.24 o
  -6   3   5      642.83      598.61     13.25 o
  -5   3   5     4285.66     4244.54     53.04 o
  -4   3   5      872.13      854.87     13.26 o
  -3   3   5      774.99      642.17     11.32 o
  -2   3   5      841.56      874.59     13.11 o
  -1   3   5     5298.46     5558.31     56.21 o
   0   3   5      754.82      759.44     10.66 o
   1   3   5      232.47      225.12      7.98 o
   2   3   5      231.62      299.33      7.51 o
   3   3   5     5017.87     5259.83     80.47 o
   4   3   5      644.63      605.46     11.30 o
   5   3   5     6635.85     7017.40     99.27 o
   6   3   5     2078.46     2004.91     66.00 o
   7   3   5      417.57      475.50     24.36 o
   8   3   5     2284.28     2249.68     59.72 o
   9   3   5       18.47       24.07     32.90 o
  10   3   5     2326.24     2388.93     84.87 o
  11   3   5     1179.16     1268.88    101.46 o
  12   3   5      327.50      341.88     30.02 o
  13   3   5      171.45      221.15     30.67 o
  14   3   5      270.34      274.04     36.77 o
  15   3   5      294.20      383.24     43.72 o
 -13   4   5      431.22      528.39     64.80 o
 -12   4   5       34.66       37.92     22.95 o
 -11   4   5       20.55       15.99     21.13 o
 -10   4   5       84.74       68.25     20.55 o
  -9   4   5      222.55      234.31     21.90 o
  -8   4   5      680.30      640.62     19.03 o
  -7   4   5     2059.95     2107.35     46.22 o
  -6   4   5      520.08      510.49     15.38 o
  -5   4   5        4.61        1.50      4.28 o
  -4   4   5       74.90       74.56      5.36 o
  -3   4   5       32.98       66.37     10.00 o
  -2   4   5     5553.34     5555.14     66.13 o
  -1   4   5      973.02     1011.70     12.80 o
   0   4   5      179.91      205.85      6.20 o
   1   4   5    19200.16    20322.73    228.97 o
   2   4   5       12.47        3.74      3.79 o
   3   4   5     1159.64     1230.99     27.17 o
   4   4   5    10096.69    11024.88    140.34 o
   5   4   5      719.81      902.66     17.12 o
   6   4   5      393.67      355.56     26.73 o
   7   4   5       14.51       11.20     12.64 o
   8   4   5      366.70      405.80     36.32 o
   9   4   5      883.04      821.90     75.87 o
  10   4   5        8.27      -23.44     23.09 o
  11   4   5        5.78        7.92     27.18 o
  14   4   5      458.10      528.95     39.59 o
  15   4   5        8.76        9.24     29.89 o
 -13   5   5       67.89       63.66     29.86 o
 -12   5   5       46.51       35.39     24.73 o
 -11   5   5       50.80       58.74     24.47 o
 -10   5   5     1369.78     1336.76     49.32 o
  -9   5   5       56.34       86.93     20.44 o
  -8   5   5     1312.57     1265.42     34.68 o
  -7   5   5     4246.44     4067.23     79.39 o
  -6   5   5     3475.84     3456.16     58.43 o
  -5   5   5     3515.77     3648.81     45.49 o
  -4   5   5      443.89      448.59     10.88 o
  -3   5   5     4885.39     4913.12     59.09 o
  -2   5   5      180.35      180.87      4.99 o
  -1   5   5     1275.03     1461.30     21.80 o
   0   5   5      259.58      287.98      9.13 o
   1   5   5      233.89      265.06      7.40 o
   2   5   5    11522.32    12221.39    155.57 o
   3   5   5      270.21      271.15     11.73 o
   4   5   5       17.93       40.74      3.90 o
   5   5   5     1274.62     1253.99     22.38 o
   6   5   5     4415.35     4528.26     96.63 o
   7   5   5      168.42      203.43     18.98 o
   8   5   5      103.17      101.94     18.49 o
   9   5   5        0.67       -3.03     16.93 o
  10   5   5      373.54      362.83     37.94 o
  11   5   5      155.23      117.24     32.26 o
 -13   6   5      252.63      346.31     34.85 o
 -12   6   5      493.83      485.61     38.60 o
 -11   6   5      637.58      578.67     40.97 o
 -10   6   5      107.49      113.72     25.15 o
  -9   6   5      459.75      470.69     23.29 o
  -8   6   5       16.82      -12.37     13.58 o
  -7   6   5        8.76      -17.54      9.48 o
  -6   6   5       63.55       53.18     11.04 o
  -5   6   5      395.38      385.18     14.97 o
  -4   6   5      132.29      152.45      8.47 o
  -3   6   5     1417.60     1342.24     29.21 o
  -2   6   5     3854.29     3735.53     38.31 o
  -1   6   5     5875.62     5789.92     57.72 o
   0   6   5     9433.46     9627.56     88.91 o
   1   6   5     2184.34     2059.52     25.98 o
   2   6   5     2393.03     2254.15     53.08 o
   3   6   5     4149.88     4386.95     59.75 o
   4   6   5    12691.47    12693.98    165.52 o
   5   6   5     6052.73     6257.30     82.67 o
   6   6   5      592.93      607.05     18.42 o
   7   6   5     1333.94     1214.84     41.16 o
   8   6   5     2907.47     2837.29     72.89 o
   9   6   5     1089.13     1014.29     57.84 o
  10   6   5      203.62      190.54     32.62 o
  11   6   5       42.82       53.21     29.34 o
  12   6   5        9.51      -16.76     29.04 o
 -13   7   5        1.05       66.87     33.18 o
 -12   7   5       24.27       -7.43     34.41 o
 -11   7   5      258.37      219.31     31.01 o
 -10   7   5      994.31     1028.60     51.62 o
  -9   7   5      154.22      166.16     19.23 o
  -8   7   5      160.29      139.31     14.40 o
  -7   7   5     3169.19     3016.31     64.56 o
  -6   7   5      256.31      256.29     16.87 o
  -5   7   5      272.27      310.78     17.09 o
  -4   7   5     5021.05     5019.60     93.00 o
  -3   7   5      841.08      774.22     14.29 o
  -2   7   5     1544.33     1422.20     16.85 o
  -1   7   5     4764.49     4903.36     52.95 o
   0   7   5      886.51      866.10     14.08 o
   1   7   5     1035.36     1031.13     14.33 o
   2   7   5     4262.68     4969.69     57.80 o
   3   7   5      119.67      109.80      6.90 o
   4   7   5     2685.87     2930.62     44.59 o
   5   7   5     1121.68     1083.96     23.76 o
   6   7   5      513.95      571.06     16.12 o
   7   7   5     2215.69     2192.85     64.57 o
   8   7   5     3076.81     2935.65     75.89 o
   9   7   5     3051.46     3062.19     80.65 o
  10   7   5       46.88       18.80     23.22 o
  11   7   5      411.28      422.89     41.90 o
  12   7   5      807.39      812.25     88.06 o
 -13   8   5      141.46      170.27     43.00 o
 -12   8   5       64.28       83.81     31.77 o
 -11   8   5      532.08      498.23     79.41 o
 -10   8   5       84.25      113.21     19.32 o
  -9   8   5       26.74       13.60     17.93 o
  -8   8   5     1812.36     1684.95     40.21 o
  -7   8   5       46.91       19.04     15.39 o
  -6   8   5       77.84       56.06     23.67 o
  -5   8   5      775.45      760.59     28.78 o
  -4   8   5     1097.94     1017.57     28.05 o
  -3   8   5       22.00       34.75      5.30 o
  -2   8   5      585.77      544.32      9.46 o
  -1   8   5     2327.19     2438.46     28.51 o
   0   8   5     1938.13     2128.43     28.70 o
   1   8   5     1401.03     1290.28     16.66 o
   2   8   5     5519.96     5575.41     61.90 o
   3   8   5    12752.57    13136.88    149.94 o
   4   8   5     2609.88     2516.74     40.52 o
   5   8   5     2386.91     2267.65     41.34 o
   6   8   5     2748.98     2480.13     66.92 o
   7   8   5       25.75       19.01      8.14 o
   8   8   5      542.11      547.53     25.61 o
   9   8   5      116.63      127.88     23.54 o
  10   8   5      410.70      453.86     34.92 o
  11   8   5      155.99      124.57     26.67 o
  12   8   5      174.48      189.49     39.10 o
  13   8   5        1.13      -13.60     33.65 o
 -12   9   5       72.28       52.15     39.20 o
 -11   9   5      149.87      188.41     85.21 o
 -10   9   5      105.18      159.48     22.93 o
  -9   9   5      612.69      639.48     37.95 o
  -8   9   5      545.32      532.61     28.30 o
  -7   9   5      214.69      191.56     19.32 o
  -6   9   5      223.57      196.60     20.89 o
  -5   9   5     2733.31     2623.99     51.19 o
  -4   9   5     2508.34     2452.65     42.83 o
  -3   9   5      281.80      262.04     10.95 o
  -2   9   5      283.12      308.57      8.31 o
  -1   9   5      258.18      224.24      7.50 o
   0   9   5       48.93       70.09      5.65 o
   1   9   5     2989.52     3399.31     34.86 o
   2   9   5      291.30      275.56      9.63 o
   3   9   5       15.00       16.68      5.35 o
   4   9   5      210.25      168.82      9.76 o
   5   9   5        2.51       -6.03      6.96 o
   6   9   5        6.46        5.23      7.49 o
   7   9   5      194.09      201.80     20.85 o
   8   9   5       84.54       66.98     13.10 o
   9   9   5      278.08      238.96     35.90 o
  10   9   5        4.54       -9.26     12.98 o
  11   9   5      257.63      248.45     32.87 o
  12   9   5      211.66      213.73     64.59 o
  13   9   5      165.61      175.11     91.01 o
 -12  10   5       50.25       29.61     34.77 o
 -11  10   5      618.72      627.04     29.49 o
 -10  10   5      265.61      305.98     37.95 o
  -9  10   5      269.97      249.97     26.66 o
  -8  10   5      182.02      211.94     27.68 o
  -7  10   5      218.59      183.73     20.78 o
  -6  10   5        8.43        4.17     16.11 o
  -5  10   5       37.75       33.38     16.57 o
  -4  10   5      413.60      429.53     16.99 o
  -3  10   5      266.90      268.10     12.60 o
  -2  10   5     2371.31     2374.33     27.29 o
  -1  10   5      108.76       62.50      5.85 o
   0  10   5     3067.79     3179.51     32.80 o
   1  10   5    10557.36    10530.92     98.98 o
   2  10   5     1139.87     1020.28     16.88 o
   3  10   5      800.42      855.22     16.87 o
   4  10   5     4406.50     4404.90     53.44 o
   5  10   5     2277.57     2195.87     37.91 o
   6  10   5     4999.50     5002.42     71.01 o
   7  10   5      958.95      891.08     44.79 o
   8  10   5       14.42        9.16     13.06 o
   9  10   5      333.17      305.72     20.23 o
  10  10   5       13.46        2.47     17.16 o
  11  10   5      229.03      197.83     21.44 o
  12  10   5      628.43      600.99     54.74 o
  13  10   5        0.29        0.09     52.11 o
  14  10   5      143.25      140.34     45.89 o
 -12  11   5       36.26       25.40     38.03 o
 -11  11   5      101.65      143.10     25.15 o
 -10  11   5        9.34       -0.24     23.20 o
  -9  11   5      572.28      632.13     44.79 o
  -8  11   5        5.43       19.64     25.70 o
  -7  11   5      267.17      325.41     25.29 o
  -6  11   5      937.65      949.27     36.67 o
  -5  11   5     5336.02     5409.34    116.33 o
  -4  11   5     1293.77     1233.62     33.24 o
  -3  11   5     2810.96     2896.01     44.83 o
  -2  11   5     1535.84     1527.59     20.55 o
  -1  11   5     1422.33     1422.86     18.08 o
   0  11   5     4756.75     4614.13     46.63 o
   1  11   5     1269.90     1334.02     19.34 o
   2  11   5      828.79      805.03     15.02 o
   3  11   5     6289.92     6609.60     73.89 o
   4  11   5       58.36       51.63      6.89 o
   5  11   5       38.49       56.88      8.62 o
   6  11   5     5283.14     5138.11     78.12 o
   7  11   5     1026.38     1023.67     20.45 o
   8  11   5        8.75       30.82     16.23 o
   9  11   5      449.71      442.85     23.05 o
  10  11   5      160.95      166.29     20.06 o
  11  11   5     1807.77     1800.35     56.56 o
  12  11   5       92.65       77.45     25.76 o
  13  11   5       26.64       13.60     22.17 o
  14  11   5       81.62       53.63     24.19 o
 -11  12   5        1.44      -12.86     24.00 o
 -10  12   5      671.95      770.55     40.94 o
  -9  12   5       56.27        8.55     28.96 o
  -8  12   5      276.13      289.78     35.17 o
  -7  12   5      502.82      524.09     39.64 o
  -6  12   5      100.37       78.82     16.99 o
  -5  12   5      108.15      111.78     16.55 o
  -4  12   5      124.42      123.65     15.70 o
  -3  12   5      261.39      285.83     17.34 o
  -2  12   5       74.26       83.53      9.49 o
  -1  12   5       57.23       50.85      6.28 o
   0  12   5     4273.78     4149.19     41.78 o
   1  12   5     8405.42     8703.55     88.86 o
   2  12   5     1128.98     1133.70     18.91 o
   3  12   5     1826.10     1695.93     26.59 o
   4  12   5     3164.65     3064.73     43.45 o
   5  12   5     5184.21     5265.80     69.54 o
   6  12   5       56.44       64.79     12.54 o
   7  12   5       75.43       32.84     10.85 o
   8  12   5     1442.95     1391.78     33.34 o
   9  12   5      924.17      951.80     36.19 o
  10  12   5      927.98      962.32     37.04 o
  11  12   5       78.05       50.63     20.93 o
  12  12   5        1.38       -0.06     20.64 o
  13  12   5       17.93       25.35     26.02 o
  14  12   5       34.10        8.62     25.43 o
 -11  13   5       52.68       54.74     28.68 o
 -10  13   5      196.00      137.58     38.98 o
  -9  13   5      153.70      136.96     36.55 o
  -8  13   5       25.76       10.74     29.68 o
  -7  13   5      272.18      235.83     34.09 o
  -6  13   5        1.57        9.72     20.29 o
  -5  13   5      592.89      726.68     40.07 o
  -4  13   5       15.47       18.32     14.57 o
  -3  13   5      574.04      580.97     21.77 o
  -2  13   5     3745.38     3555.55     50.46 o
  -1  13   5      452.97      439.50     11.37 o
   0  13   5       38.54       29.91      7.36 o
   1  13   5       94.37       83.40      7.70 o
   2  13   5        9.53       11.14      7.54 o
   3  13   5      670.25      633.07     17.27 o
   4  13   5      368.89      310.10     17.47 o
   5  13   5     3358.07     3288.98     49.64 o
   6  13   5      131.92      136.41     11.62 o
   7  13   5      103.88       69.57     13.41 o
   8  13   5      160.26      166.60     20.17 o
   9  13   5       48.50       54.73     14.86 o
  10  13   5      353.53      410.52     20.82 o
  11  13   5      448.47      463.41     31.85 o
  12  13   5       18.05       -2.63     21.75 o
  13  13   5      123.58      142.10     26.83 o
  14  13   5      151.29      146.95     32.44 o
 -10  14   5       16.79      -31.64     36.04 o
  -9  14   5       36.04       57.95     36.02 o
  -8  14   5      354.82      237.12     38.46 o
  -7  14   5       60.85       61.77     24.58 o
  -6  14   5       93.52      100.56     23.92 o
  -5  14   5       21.21      -12.17     19.74 o
  -4  14   5      917.36     1004.88     53.94 o
  -3  14   5        7.29       -9.82     11.93 o
  -2  14   5      909.87      887.98     22.15 o
  -1  14   5      471.95      437.86     16.40 o
   0  14   5      367.89      346.87     12.03 o
   1  14   5      131.90      155.50     10.39 o
   2  14   5       33.26       42.38      8.11 o
   3  14   5     3291.99     3260.65     44.36 o
   4  14   5       10.39       26.22      9.70 o
   5  14   5      434.07      443.77     18.21 o
   6  14   5        1.86      -13.14     10.21 o
   7  14   5      232.98      247.15     17.82 o
   8  14   5        0.24       -5.31     15.45 o
   9  14   5      198.37      200.49     18.96 o
  10  14   5       63.68       71.79     16.90 o
  11  14   5        7.48       27.37     17.10 o
  12  14   5       47.05       41.33     30.96 o
  13  14   5       82.94       59.77     27.32 o
  14  14   5      130.15      133.19     32.37 o
 -10  15   5      132.56      102.52     43.32 o
  -9  15   5       20.84       17.12     37.27 o
  -8  15   5      415.12      455.17     45.19 o
  -7  15   5      629.26      673.97     39.85 o
  -6  15   5      503.46      594.15     36.50 o
  -5  15   5      851.71      868.63     40.14 o
  -4  15   5      767.66      765.21     43.70 o
  -3  15   5     2627.95     2659.06     50.06 o
  -2  15   5      671.99      656.90     28.01 o
  -1  15   5     1319.26     1314.48     30.69 o
   0  15   5      869.36      848.08     18.85 o
   1  15   5      628.76      667.16     17.10 o
   2  15   5     1191.09     1197.12     29.86 o
   3  15   5       10.20        6.96     10.07 o
   4  15   5      260.52      270.79     14.50 o
   5  15   5      138.65      112.73     13.41 o
   6  15   5       28.73       15.50     11.37 o
   7  15   5        8.13       18.66     12.09 o
   8  15   5      546.18      605.08     25.32 o
   9  15   5      104.31       87.45     26.36 o
  10  15   5       24.06        4.70     17.77 o
  11  15   5       44.64       29.49     18.83 o
  12  15   5      339.07      339.42     24.74 o
  13  15   5       58.32       53.30     21.42 o
  -9  16   5      388.79      436.46     51.36 o
  -8  16   5      179.57      217.27     44.54 o
  -7  16   5       58.47       47.74     46.62 o
  -6  16   5      257.37      257.04     30.90 o
  -5  16   5        4.48      -24.56     18.82 o
  -4  16   5      261.49      254.70     28.01 o
  -3  16   5      100.44      114.48     23.38 o
  -2  16   5     1213.49     1275.59    101.07 o
  -1  16   5      960.87      975.49     27.32 o
   0  16   5      133.94      160.80     15.26 o
   1  16   5     1150.01     1168.25     24.28 o
   2  16   5     4332.01     4486.27     61.33 o
   3  16   5     4664.13     4491.95     61.51 o
   4  16   5     1258.83     1216.50     27.51 o
   5  16   5      436.93      471.79     20.08 o
   6  16   5     1143.80     1161.42     30.80 o
   7  16   5      720.72      636.15     23.33 o
   8  16   5     1591.81     1581.06     39.93 o
   9  16   5      158.55      132.89     22.31 o
  10  16   5       21.47       24.69     21.28 o
  11  16   5     1140.63     1212.80     91.58 o
  12  16   5      141.77       93.91     22.67 o
  13  16   5        0.54       -2.68     21.87 o
  -9  17   5       78.99       81.76     44.21 o
  -8  17   5       17.32      -11.53     30.15 o
  -7  17   5      107.77      176.63     36.52 o
  -6  17   5       45.30       84.64     28.94 o
  -5  17   5      318.87      357.28     38.54 o
  -4  17   5      455.15      475.98     38.86 o
  -3  17   5      538.35      584.17     29.97 o
  -2  17   5      500.60      555.75     30.70 o
  -1  17   5       70.02       73.93     22.12 o
   0  17   5       50.93       55.34     16.26 o
   1  17   5     1519.19     1480.32     28.32 o
   2  17   5       89.29       84.25     17.35 o
   3  17   5      264.08      232.12     16.24 o
   4  17   5       41.49       18.28     12.36 o
   5  17   5       36.27       34.91     15.18 o
   6  17   5        3.94      -20.20     13.64 o
   7  17   5       51.33       29.28     15.48 o
   8  17   5      318.68      302.45     22.68 o
   9  17   5      304.17      283.20     27.74 o
  10  17   5      489.99      493.04     32.14 o
  11  17   5       25.50       57.79     23.77 o
  12  17   5      168.92      162.89     32.56 o
  -8  18   5        2.06      -38.18     36.77 o
  -7  18   5        2.58        6.66     55.52 o
  -6  18   5       28.87       14.74     33.22 o
  -5  18   5       12.07      -19.69     29.24 o
  -4  18   5      216.89      159.34     46.80 o
  -3  18   5      594.21      679.78     89.01 o
  -2  18   5       19.72        4.31     24.26 o
  -1  18   5       11.90       27.27     24.69 o
   0  18   5      241.39      252.07     20.87 o
   1  18   5      142.20      122.14     16.01 o
   2  18   5       12.38       19.18     14.55 o
   3  18   5        9.18      -32.47     16.28 o
   4  18   5      235.13      229.19     19.59 o
   5  18   5       58.53       56.12     20.02 o
   6  18   5      183.07      154.45     21.51 o
   7  18   5      129.93       60.55     20.16 o
   8  18   5      459.09      413.95     26.12 o
   9  18   5       12.64       18.15     25.56 o
  10  18   5        1.31      -34.51     22.96 o
  11  18   5       13.26       31.63     25.61 o
  12  18   5       13.47       -5.05     40.17 o
  -7  19   5        6.51       12.06     37.59 o
  -6  19   5      212.38      338.93     62.66 o
  -5  19   5      162.15      112.67     48.63 o
  -4  19   5      675.27      578.17     64.17 o
  -3  19   5      183.08      204.55     40.08 o
  -2  19   5      148.21      130.52     29.23 o
  -1  19   5     1949.98     1956.23     67.05 o
   0  19   5      184.14      159.47     20.37 o
   1  19   5      410.44      348.73     26.89 o
   2  19   5       66.31       69.24     17.75 o
   3  19   5      120.51       95.97     18.59 o
   4  19   5      720.52      698.98     28.33 o
   5  19   5      164.87      192.61     23.74 o
   6  19   5       12.61       13.73     19.69 o
   7  19   5        5.56      -13.38     19.19 o
   8  19   5       11.20      -33.02     19.81 o
   9  19   5      185.09      208.41     23.69 o
  10  19   5      132.11      118.15     28.36 o
  11  19   5       73.50      116.03     28.68 o
  -7  20   5      180.47      134.50     58.86 o
  -6  20   5       48.44      181.23     57.68 o
  -5  20   5        1.55      -66.20     44.83 o
  -4  20   5        5.53      -30.94     45.09 o
  -3  20   5      167.46      148.92     51.45 o
  -2  20   5       90.06       50.30     53.94 o
  -1  20   5      740.16      797.79    114.83 o
   0  20   5       99.28      104.02     24.58 o
   1  20   5      761.14      753.57     51.30 o
   2  20   5      108.58       91.49     27.02 o
   3  20   5      377.95      396.38     25.93 o
   4  20   5     1790.71     1917.61     46.27 o
   5  20   5      813.29      883.11     32.93 o
   6  20   5      403.76      404.46     29.41 o
   7  20   5       59.69       32.84     22.35 o
   8  20   5       53.91       17.57     22.01 o
   9  20   5      844.45      879.58     35.33 o
  10  20   5      106.91      120.94     30.22 o
  11  20   5       56.35       65.38     37.30 o
  -6  21   5       75.35       17.63     56.11 o
  -5  21   5      193.35      266.96     61.74 o
  -4  21   5      136.07      196.11     53.94 o
  -3  21   5       23.24      -15.40     45.09 o
  -2  21   5      632.36      717.06     45.78 o
  -1  21   5      317.41      321.46     36.42 o
   0  21   5      373.79      400.15     63.78 o
   1  21   5      246.05      289.51     42.25 o
   2  21   5       20.59       -1.83     36.38 o
   3  21   5      146.35      148.59     30.39 o
   4  21   5        8.41       -9.06     19.74 o
   5  21   5       16.83       -2.86     19.52 o
   6  21   5       30.53       15.02     23.59 o
   7  21   5        2.17      -19.52     23.18 o
   8  21   5        9.53       25.92     23.90 o
   9  21   5      219.39      237.79     26.68 o
  10  21   5       96.44      104.06     39.05 o
  -4  22   5       96.58       93.99     54.40 o
  -3  22   5        0.90      -75.31     44.70 o
  -2  22   5       31.20      -16.22     29.74 o
  -1  22   5       12.94       25.92     30.97 o
   0  22   5        1.42      -48.70     43.78 o
   1  22   5       23.07      -10.25     34.85 o
   2  22   5        4.46       35.81     36.06 o
   3  22   5      271.70      261.89     35.39 o
   4  22   5       21.38       14.99     21.80 o
   5  22   5      165.74      166.80     24.90 o
   6  22   5      160.45      166.22     27.87 o
   7  22   5      764.17      806.52     39.84 o
   8  22   5      239.19      239.84     29.50 o
   9  22   5      276.72      301.58     31.08 o
  -3  23   5        3.95       75.97     52.50 o
  -2  23   5      109.45      107.60     34.43 o
  -1  23   5      115.44       80.50     32.98 o
   0  23   5       34.27       73.61     50.34 o
   1  23   5       44.01       -6.06     50.70 o
   2  23   5       10.50      -21.72     51.22 o
   3  23   5      285.20      284.20     46.68 o
   4  23   5       37.08       31.57     31.78 o
   5  23   5      163.06      111.42     27.67 o
   6  23   5        4.68       -4.45     26.52 o
   7  23   5       31.87       37.36     26.76 o
   8  23   5        9.93       -3.28     28.88 o
  -1  24   5      126.58      181.36     54.40 o
   0  24   5        2.39      -74.00     47.45 o
   1  24   5       60.89       68.95     43.87 o
   2  24   5       78.86       72.75     41.81 o
   3  24   5      235.17      222.63     47.02 o
   4  24   5       97.77      137.52     46.23 o
   5  24   5      166.58      144.36     37.51 o
   6  24   5      202.77      190.06     31.09 o
  -5 -19   6      184.55      179.64     33.69 o
  -4 -19   6      293.06      285.98     50.64 o
  -3 -19   6      119.76       70.60     36.27 o
  -2 -19   6      316.26      321.38     50.64 o
  -1 -19   6      401.88      366.69     50.62 o
   0 -19   6      394.58      442.30     66.20 o
   1 -19   6      199.62      225.87     55.25 o
   2 -19   6      272.66      342.79     75.80 o
   3 -19   6      154.18      152.65     52.11 o
  -7 -18   6      233.94      214.10     37.96 o
  -6 -18   6       28.05       30.57     29.95 o
  -5 -18   6      134.99      129.85     28.31 o
  -4 -18   6      503.59      611.49     39.65 o
  -3 -18   6      108.84       42.94     33.47 o
  -2 -18   6       75.11       35.01     32.50 o
  -1 -18   6      127.15       34.16     79.28 o
   0 -18   6       38.59      140.66     53.35 o
   1 -18   6       87.22      118.25     32.47 o
   2 -18   6       18.93      -11.40     31.15 o
   3 -18   6       62.45        3.80     45.49 o
   4 -18   6       17.54      -46.80     46.80 o
  -8 -17   6      111.75      132.69     30.51 o
  -7 -17   6       36.22       60.02     29.35 o
  -6 -17   6        0.87      -34.94     25.70 o
  -5 -17   6       43.14       42.11     24.79 o
  -4 -17   6        1.03      -11.14     23.57 o
  -3 -17   6      246.05      288.42     31.76 o
  -2 -17   6      687.01      780.86     48.70 o
  -1 -17   6       60.93       58.05     31.27 o
   0 -17   6      242.16      259.56     55.52 o
   1 -17   6      210.35      230.30     47.00 o
   2 -17   6      319.37      312.68     36.93 o
   3 -17   6     1161.14     1309.65     93.14 o
   4 -17   6      775.00      750.49     73.74 o
   5 -17   6      502.16      610.64     83.08 o
   6 -17   6      251.46      255.03     59.84 o
  -9 -16   6      245.40      285.15     42.65 o
  -8 -16   6      123.75      112.36     26.63 o
  -7 -16   6       32.95       54.65     25.12 o
  -6 -16   6      347.02      380.84     41.35 o
  -5 -16   6       45.34       29.35     23.04 o
  -4 -16   6      325.09      306.62     28.24 o
  -3 -16   6      385.67      380.85     28.97 o
  -2 -16   6       21.23       -7.22     23.22 o
  -1 -16   6       19.64      -12.12     27.76 o
   0 -16   6        2.06      -35.76     21.82 o
   1 -16   6        2.58       29.34     28.02 o
   2 -16   6      766.50      854.15     47.20 o
   3 -16   6        8.30        1.47     27.44 o
   4 -16   6       47.84       46.87     37.57 o
   5 -16   6      163.57       77.59     40.21 o
   6 -16   6       20.07      123.42     54.40 o
   7 -16   6        2.44       22.94     55.84 o
  -9 -15   6       28.04       26.02     20.71 o
  -8 -15   6        0.58       10.45     22.69 o
  -7 -15   6       28.71       55.75     23.41 o
  -6 -15   6       78.32       36.11     22.99 o
  -5 -15   6       54.71       69.18     23.33 o
  -4 -15   6      799.35      783.89     34.24 o
  -3 -15   6      149.85      193.80     23.80 o
  -2 -15   6       81.05       55.31     23.49 o
  -1 -15   6       78.54       62.52     27.13 o
   0 -15   6      813.09      939.58     36.81 o
   1 -15   6     1521.19     1465.05     58.58 o
   2 -15   6       47.73       44.27     28.54 o
   3 -15   6      266.00      313.91     33.11 o
   4 -15   6        4.55      -31.04     33.58 o
   5 -15   6      470.07      399.82     53.58 o
   6 -15   6       44.65       82.98     39.83 o
   7 -15   6      145.29      111.29     55.98 o
   8 -15   6       63.48       85.48     41.32 o
 -10 -14   6      216.83      259.00     33.55 o
  -9 -14   6      129.85      155.93     20.98 o
  -8 -14   6      284.99      279.97     26.42 o
  -7 -14   6      510.78      491.94     30.72 o
  -6 -14   6      400.36      410.15     28.95 o
  -5 -14   6     1033.06     1023.91     38.83 o
  -4 -14   6      295.81      307.00     34.02 o
  -3 -14   6      503.44      462.84     27.36 o
  -2 -14   6      302.80      296.51     23.77 o
  -1 -14   6      654.03      713.13     33.75 o
   0 -14   6      268.30      293.56     21.91 o
   1 -14   6       99.63      113.61     31.08 o
   2 -14   6      123.24       78.42     27.15 o
   3 -14   6      158.53      167.12     25.97 o
   4 -14   6       18.48      -33.67     30.48 o
   5 -14   6      597.52      544.95     49.85 o
   6 -14   6      455.59      487.97     38.79 o
   7 -14   6       52.87       15.58     39.52 o
   8 -14   6      218.38      172.00     41.67 o
   9 -14   6      177.61      206.08     37.11 o
 -11 -13   6      226.58      236.02     45.90 o
 -10 -13   6        2.92      -26.51     26.01 o
  -9 -13   6       19.34       16.65     25.66 o
  -8 -13   6       14.00        4.38     20.05 o
  -7 -13   6        6.87        7.17     20.18 o
  -6 -13   6        3.96       19.13     19.62 o
  -5 -13   6      207.75      199.56     22.89 o
  -4 -13   6       68.24       70.09     20.96 o
  -3 -13   6      195.25      175.91     19.42 o
  -2 -13   6       64.81       46.91     17.49 o
  -1 -13   6      894.99      881.35     24.71 o
   0 -13   6     2087.56     2147.23     46.77 o
   1 -13   6      994.70      948.27     99.50 o
   2 -13   6     2546.04     2621.56    128.99 o
   3 -13   6      835.69      839.23     39.99 o
   4 -13   6     3722.15     3527.11    107.21 o
   5 -13   6     1354.67     1247.61     55.24 o
   6 -13   6      292.90      331.07     34.30 o
   7 -13   6      282.60      287.12     34.40 o
   8 -13   6       24.72      -10.67     29.15 o
   9 -13   6       62.57       81.43     33.57 o
 -11 -12   6        1.75      -16.82     26.35 o
 -10 -12   6      174.27      176.62     29.09 o
  -9 -12   6       19.03        7.10     23.96 o
  -8 -12   6       28.18        9.04     22.80 o
  -7 -12   6      248.59      247.98     23.47 o
  -6 -12   6       12.18        0.89     17.53 o
  -5 -12   6      100.54      143.28     19.93 o
  -4 -12   6      329.96      335.62     21.39 o
  -3 -12   6       53.57       42.30     13.89 o
  -2 -12   6      398.18      367.97     20.56 o
  -1 -12   6      186.38      164.75     12.39 o
   0 -12   6       19.95        7.33     12.33 o
   1 -12   6      533.04      559.57     21.73 o
   2 -12   6      360.29      334.86     24.63 o
   3 -12   6       19.79       39.21     13.60 o
   4 -12   6        3.14       33.11     21.98 o
   5 -12   6       80.83      117.49     22.93 o
   6 -12   6       12.35        6.38     28.69 o
   7 -12   6      448.41      434.27     31.68 o
   8 -12   6       38.79       68.10     31.21 o
   9 -12   6      216.29      224.56     43.85 o
  10 -12   6      249.00      270.10     49.04 o
 -12 -11   6      104.66      134.02     29.63 o
 -11 -11   6        2.79        4.78     25.91 o
 -10 -11   6       63.92       70.90     25.77 o
  -9 -11   6       30.95        2.05     27.44 o
  -8 -11   6      217.33      218.66     21.37 o
  -7 -11   6      597.42      580.77     27.81 o
  -6 -11   6       41.76       32.06     14.66 o
  -5 -11   6      112.08      102.55     15.92 o
  -4 -11   6        2.15       13.06     11.78 o
  -3 -11   6      160.04      169.04     14.61 o
  -2 -11   6     1033.17     1015.54     26.41 o
  -1 -11   6      242.31      204.41     12.16 o
   0 -11   6        3.31       12.22     10.77 o
   1 -11   6        6.01       -3.31     10.67 o
   2 -11   6      248.47      239.63     17.00 o
   3 -11   6      162.02      156.51     13.60 o
   4 -11   6      165.28      150.76     16.01 o
   5 -11   6        1.82        8.62     17.35 o
   6 -11   6       48.18       35.87     21.04 o
   7 -11   6      141.48      145.69     24.32 o
   8 -11   6       84.53       98.54     28.68 o
   9 -11   6      554.64      601.36     51.79 o
  10 -11   6       22.15       24.83     37.58 o
  11 -11   6      360.39      340.11     49.93 o
 -12 -10   6       26.82       53.57     25.78 o
 -11 -10   6       26.11       14.19     23.82 o
 -10 -10   6       70.11       70.77     24.29 o
  -9 -10   6      152.91      140.94     24.38 o
  -8 -10   6      761.22      789.80     35.94 o
  -7 -10   6     3447.72     3292.61     56.64 o
  -6 -10   6     2813.88     2873.88     49.29 o
  -5 -10   6      422.42      390.83     19.08 o
  -4 -10   6     2272.53     2254.27     38.16 o
  -3 -10   6     1301.22     1274.25     27.61 o
  -2 -10   6     1041.02      933.04     23.74 o
  -1 -10   6      267.74      250.79     12.11 o
   0 -10   6      631.44      649.38     18.39 o
   1 -10   6     1062.53     1130.78     23.76 o
   2 -10   6       63.39       65.08     10.31 o
   3 -10   6      496.07      473.70     15.52 o
   4 -10   6        1.79      -19.09     10.03 o
   5 -10   6      247.64      223.26     16.95 o
   6 -10   6      179.08      163.92     20.15 o
   7 -10   6      531.77      507.66     29.55 o
   8 -10   6      674.93      707.66    117.69 o
   9 -10   6        5.42      -12.42     31.59 o
  10 -10   6        1.82      -51.17     32.84 o
  11 -10   6       28.41       22.40     39.19 o
 -12  -9   6      302.88      284.53     57.99 o
 -11  -9   6       22.59       49.06     22.92 o
 -10  -9   6        4.36      -22.63     20.67 o
  -9  -9   6      474.77      394.60     27.48 o
  -8  -9   6      204.72      217.11     17.64 o
  -7  -9   6       21.99       30.17     12.48 o
  -6  -9   6      316.34      348.54     17.44 o
  -5  -9   6        1.59      -13.94     11.01 o
  -4  -9   6       47.94       47.93     11.83 o
  -3  -9   6      929.43      925.85     29.50 o
  -2  -9   6      594.16      629.29     18.93 o
  -1  -9   6     1386.02     1388.34     23.16 o
   0  -9   6     3370.93     3385.33     42.18 o
   1  -9   6     4891.05     4954.72     49.98 o
   2  -9   6     7106.54     7062.03     69.87 o
   3  -9   6     1021.87     1060.26     21.22 o
   4  -9   6     1656.15     1631.81     26.80 o
   5  -9   6      731.59      781.82     24.15 o
   6  -9   6     2445.38     2422.26     51.69 o
   7  -9   6     1061.10     1021.78     34.11 o
   8  -9   6       19.29       17.09     27.68 o
   9  -9   6        7.39       -5.92     31.95 o
  10  -9   6        7.77       29.80     33.73 o
  11  -9   6       30.81       28.04     41.69 o
  12  -9   6      121.19      164.97     85.08 o
 -13  -8   6       15.82       17.81     26.39 o
 -12  -8   6       20.00        0.70     22.59 o
 -11  -8   6       15.62       12.29     21.78 o
 -10  -8   6       22.18       60.59     21.45 o
  -9  -8   6        2.48        2.20     17.64 o
  -8  -8   6       16.74       18.34     12.68 o
  -7  -8   6      162.64      165.09     27.82 o
  -6  -8   6      347.76      305.34     15.79 o
  -5  -8   6        8.00      -11.95     10.21 o
  -4  -8   6     2495.08     2375.71     40.64 o
  -3  -8   6      182.19      190.47     12.17 o
  -2  -8   6     5117.96     5011.35     62.11 o
  -1  -8   6      136.66      135.68      7.76 o
   0  -8   6      159.52      123.07      8.41 o
   1  -8   6      798.75      729.99     13.83 o
   2  -8   6       40.53       27.03      6.75 o
   3  -8   6        7.83       -4.02      7.58 o
   4  -8   6      553.00      563.97     14.35 o
   5  -8   6      389.95      422.46     17.85 o
   6  -8   6      227.00      246.91     17.44 o
   7  -8   6      903.48      918.79     36.18 o
   8  -8   6      476.99      488.79     34.66 o
   9  -8   6      342.51      420.05     71.84 o
  10  -8   6       36.59       28.35     31.43 o
  11  -8   6      189.17      146.40     35.77 o
  12  -8   6      320.22      328.00     44.59 o
 -13  -7   6      124.76      169.08     29.31 o
 -12  -7   6        3.15      -14.37     21.54 o
 -11  -7   6       87.81       89.79     22.40 o
 -10  -7   6       28.81       -6.85     18.71 o
  -9  -7   6        0.27       38.58     17.92 o
  -8  -7   6      203.49      171.41     21.29 o
  -7  -7   6      211.50      193.88     19.33 o
  -6  -7   6      516.71      495.70     20.44 o
  -5  -7   6     4256.05     4276.52     61.17 o
  -4  -7   6      249.77      230.08     18.11 o
  -3  -7   6      789.99      831.97     19.76 o
  -2  -7   6     1672.80     1609.15     25.57 o
  -1  -7   6       55.89       55.33      6.12 o
   0  -7   6      211.91      202.45      8.16 o
   1  -7   6     1197.85     1265.26     19.29 o
   2  -7   6      445.09      493.21     11.53 o
   3  -7   6     3113.42     3179.98     37.41 o
   4  -7   6       21.56       16.67      8.23 o
   5  -7   6       10.89       15.72      8.79 o
   6  -7   6     2043.33     1903.44     37.56 o
   7  -7   6      891.55      867.75     31.05 o
   8  -7   6      650.39      659.88     29.85 o
   9  -7   6      174.75      167.87     30.89 o
  10  -7   6      448.50      460.37     41.85 o
  11  -7   6        7.97       -0.57     31.29 o
  12  -7   6       66.89       68.95     34.85 o
 -13  -6   6       28.52       26.67     25.10 o
 -12  -6   6        2.05       -3.48     21.87 o
 -11  -6   6      352.25      397.87     26.58 o
 -10  -6   6       39.18       35.55     18.16 o
  -9  -6   6      191.02      278.15     28.66 o
  -8  -6   6      176.49      174.12     17.70 o
  -7  -6   6     2539.43     2491.72     68.46 o
  -6  -6   6     2721.45     2653.29     41.67 o
  -5  -6   6     2636.38     2657.46     46.39 o
  -4  -6   6      778.99      729.64     19.71 o
  -3  -6   6       48.03       45.02      7.40 o
  -2  -6   6     2197.24     2080.07     27.03 o
  -1  -6   6     3780.05     3717.74     35.24 o
   0  -6   6     1224.42     1263.43     17.54 o
   1  -6   6       21.45        7.90      5.13 o
   2  -6   6     3914.24     4212.29     40.67 o
   3  -6   6      955.91     1008.78     20.10 o
   4  -6   6     1086.32     1021.06     20.23 o
   5  -6   6      744.52      810.82     18.05 o
   6  -6   6      247.20      225.89     16.44 o
   7  -6   6      540.67      561.95     22.80 o
   8  -6   6      579.31      529.29     25.94 o
   9  -6   6      221.49      211.81     21.35 o
  10  -6   6      130.15      142.32     45.23 o
  11  -6   6        0.66       14.08     29.89 o
  12  -6   6      304.00      321.70     41.37 o
  13  -6   6       29.57       55.51     35.37 o
 -13  -5   6       13.82       17.55     24.41 o
 -12  -5   6      483.41      449.41     30.43 o
 -11  -5   6       22.34        4.38     17.83 o
 -10  -5   6     1070.81     1022.06     34.76 o
  -9  -5   6      146.44      121.95     17.78 o
  -8  -5   6       25.72       27.65     11.80 o
  -7  -5   6       83.13       77.13     11.61 o
  -6  -5   6       30.40       29.26      8.23 o
  -5  -5   6     1041.19     1015.03     21.14 o
  -4  -5   6       51.43       88.03     10.88 o
  -3  -5   6      407.59      433.89     11.78 o
  -2  -5   6     1392.38     1218.56     19.47 o
  -1  -5   6     5945.42     5942.41     49.82 o
   0  -5   6     6370.80     6369.12     55.29 o
   1  -5   6     7694.56     7800.26     65.85 o
   2  -5   6      655.15      615.51     11.44 o
   3  -5   6     6390.51     6345.29     61.05 o
   4  -5   6     5930.35     5795.47     63.65 o
   5  -5   6     2557.36     2429.55     32.52 o
   6  -5   6      573.95      588.49     16.86 o
   7  -5   6       49.71       55.58     12.48 o
   8  -5   6     1282.33     1179.04     35.27 o
   9  -5   6      159.92      129.16     17.87 o
  10  -5   6        5.96      -18.53     25.37 o
  11  -5   6      139.07      103.92     29.91 o
  12  -5   6       20.20       36.86     33.43 o
  13  -5   6      201.05      293.71     40.61 o
 -13  -4   6        8.36        0.99     23.18 o
 -12  -4   6       16.26      -12.94     28.77 o
 -11  -4   6      190.62      194.50     22.18 o
 -10  -4   6       57.84       54.41     19.60 o
  -9  -4   6      312.39      351.49     33.32 o
  -8  -4   6        7.72        6.06     14.07 o
  -7  -4   6      258.80      249.36     11.78 o
  -6  -4   6     3636.36     3443.34     50.68 o
  -5  -4   6      705.39      708.07     20.33 o
  -4  -4   6      378.00      365.83     12.78 o
  -3  -4   6    10984.42    11191.71    108.22 o
  -2  -4   6     2783.06     2680.65     32.64 o
  -1  -4   6     4477.30     4337.68     40.52 o
   0  -4   6     8935.29     9241.83     76.44 o
   1  -4   6      652.47      689.28     12.06 o
   2  -4   6     1416.83     1488.76     19.16 o
   3  -4   6       42.52       12.94      4.20 o
   4  -4   6      879.51      818.53     17.70 o
   5  -4   6     1926.85     1935.08     26.95 o
   6  -4   6      552.94      529.34     15.36 o
   7  -4   6      343.37      312.12     17.74 o
   8  -4   6      546.83      536.18     23.29 o
   9  -4   6      767.37      683.65     32.85 o
  10  -4   6     1352.76     1324.54     53.44 o
  11  -4   6      411.91      392.83     35.63 o
  12  -4   6       20.30       18.10     59.19 o
  13  -4   6       26.32       28.88     30.81 o
 -13  -3   6        4.17      -21.68     31.88 o
 -12  -3   6       43.58       57.31     20.85 o
 -11  -3   6        2.10      -29.23     17.36 o
 -10  -3   6      305.15      267.68     19.45 o
  -9  -3   6      150.90      178.73     16.94 o
  -8  -3   6      149.73      139.59     14.98 o
  -7  -3   6        1.45       -7.44      7.30 o
  -6  -3   6     1643.40     1593.57     27.61 o
  -5  -3   6      243.63      233.02      8.36 o
  -4  -3   6      287.72      331.38      9.46 o
  -3  -3   6      764.61      878.31     17.62 o
  -2  -3   6      817.51      840.03     14.54 o
  -1  -3   6      567.75      602.22      9.57 o
   0  -3   6     4945.74     5068.71     47.62 o
   1  -3   6       39.65       34.83      5.53 o
   2  -3   6     1831.37     1800.17     19.25 o
   3  -3   6      931.54      981.91     13.85 o
   4  -3   6     1878.27     1809.61     24.74 o
   5  -3   6     6649.67     6396.66     72.43 o
   6  -3   6     1619.38     1561.15     27.68 o
   7  -3   6     1388.93     1335.53     25.61 o
   8  -3   6     2679.34     2423.26     49.95 o
   9  -3   6     1265.51     1375.28     43.85 o
  10  -3   6      463.21      482.05     30.44 o
  11  -3   6       13.73      -13.01     22.33 o
  12  -3   6       83.04       94.70     28.57 o
  13  -3   6        9.27       -3.42     27.72 o
  14  -3   6       42.96       51.27     32.26 o
 -14  -2   6       43.54       33.53     58.70 o
 -13  -2   6      251.19      269.26     27.74 o
 -12  -2   6      336.37      410.63     44.47 o
 -11  -2   6      381.14      465.30     32.95 o
 -10  -2   6       23.20       27.63     13.57 o
  -9  -2   6      443.20      341.54     30.94 o
  -8  -2   6      140.85      183.68     25.03 o
  -7  -2   6     2453.13     2540.37     35.12 o
  -6  -2   6       10.52        8.02      6.80 o
  -5  -2   6      179.21      202.95     10.09 o
  -4  -2   6      865.14      852.84     13.58 o
  -3  -2   6     3655.27     3829.35     39.74 o
  -2  -2   6      908.15      845.02     14.96 o
  -1  -2   6     1971.94     2159.98     22.98 o
   0  -2   6       59.06       60.57      4.57 o
   1  -2   6     6664.98     7486.75     70.03 o
   2  -2   6       81.89      107.22      4.66 o
   3  -2   6      464.44      511.79     14.57 o
   4  -2   6     1352.01     1379.06     22.06 o
   5  -2   6      397.86      418.80     11.12 o
   6  -2   6      999.27      912.70     19.26 o
   7  -2   6      808.07      731.89     18.82 o
   8  -2   6      667.44      662.93     31.03 o
   9  -2   6       16.05       -7.48     15.04 o
  10  -2   6      631.98      643.97     67.97 o
  11  -2   6       49.76       56.52     21.71 o
  12  -2   6      405.05      401.10     32.85 o
  13  -2   6       83.62      102.47     29.19 o
  14  -2   6      241.53      274.63     46.44 o
 -14  -1   6      235.36      230.03     30.16 o
 -13  -1   6      103.94       89.84     31.31 o
 -12  -1   6        7.28       -4.48     19.24 o
 -11  -1   6      197.42      204.40     20.89 o
 -10  -1   6      466.96      419.86     22.46 o
  -9  -1   6      937.15      967.32     40.76 o
  -8  -1   6      936.65      801.73     50.05 o
  -7  -1   6     1704.99     1708.65     29.24 o
  -6  -1   6       38.13       36.33      6.76 o
  -5  -1   6      714.80      712.99     24.54 o
  -4  -1   6      201.01      228.14      7.20 o
  -3  -1   6      124.13      159.55      7.43 o
  -2  -1   6     2074.06     1977.15     23.01 o
  -1  -1   6     2183.20     2410.82     25.90 o
   0  -1   6      189.55      125.06      4.53 o
   1  -1   6     7706.63     8084.13     66.79 o
   2  -1   6     1572.12     1551.36     17.19 o
   3  -1   6     1034.32      960.90     14.78 o
   4  -1   6      111.90       99.19      5.91 o
   5  -1   6     1175.82     1166.66     18.01 o
   6  -1   6      712.75      692.55     16.53 o
   7  -1   6       15.02        6.51      8.09 o
   8  -1   6     1534.39     1567.29     34.05 o
   9  -1   6       34.48       37.19     14.64 o
  10  -1   6       46.40       38.75     17.58 o
  11  -1   6      169.37      137.15     22.19 o
  12  -1   6        2.36       -7.19     20.96 o
  13  -1   6      467.89      482.65     35.61 o
  14  -1   6       80.46       69.93     55.22 o
 -14   0   6       43.91       30.48     39.38 o
 -13   0   6      212.93      257.00     46.89 o
 -12   0   6        2.21       12.43     31.43 o
 -11   0   6       59.11       80.74     22.25 o
 -10   0   6        6.93       -0.31     13.34 o
  -9   0   6       20.60        4.09     13.63 o
  -8   0   6     1859.40     1815.62     45.83 o
  -7   0   6      467.90      457.73     12.22 o
  -6   0   6     2209.07     2244.17     28.86 o
  -5   0   6     1166.06     1103.43     19.64 o
  -4   0   6     3373.23     3413.42     39.21 o
  -3   0   6    14738.13    15033.58    146.41 o
  -2   0   6     3698.66     3758.31     41.03 o
  -1   0   6    13292.53    14186.61    138.19 o
   0   0   6      102.59       92.80      4.25 o
   1   0   6    13860.10    14483.95    124.81 o
   2   0   6     2933.56     2821.34     25.83 o
   3   0   6       86.23       86.84      4.99 o
   4   0   6       40.92       62.58      5.05 o
   5   0   6      157.55      179.15      8.65 o
   6   0   6       15.91       40.64      8.94 o
   7   0   6     2204.95     2233.71     33.17 o
   8   0   6     2245.22     2159.47     40.92 o
   9   0   6      525.58      394.10     27.18 o
  10   0   6      809.30      667.92     51.92 o
  11   0   6       80.86       70.92     16.70 o
  12   0   6      933.91      951.75     39.34 o
  13   0   6       25.39      -12.74     21.61 o
  14   0   6       28.89       22.62     25.63 o
 -14   1   6       13.37       12.54     26.63 o
 -13   1   6       11.94       19.60     20.54 o
 -12   1   6       33.43       58.48     19.04 o
 -11   1   6       19.25       26.61     18.75 o
 -10   1   6      211.33      203.07     23.62 o
  -9   1   6     2160.11     2023.78     50.63 o
  -8   1   6       66.42       30.28     11.83 o
  -7   1   6       58.30       58.72      7.86 o
  -6   1   6      871.84      896.67     17.07 o
  -5   1   6       70.55       64.50      6.31 o
  -4   1   6     1941.81     1850.67     24.87 o
  -3   1   6       77.74       56.38      4.43 o
  -2   1   6      633.67      649.26     10.64 o
  -1   1   6    17245.35    17913.15    172.73 o
   0   1   6     8040.87     8223.30     77.62 o
   1   1   6     2243.15     2247.74     23.62 o
   2   1   6    19144.02    19431.63    166.30 o
   3   1   6     2805.84     2832.09     29.90 o
   4   1   6     4527.90     4238.44     46.95 o
   5   1   6     8758.72     9184.26    110.23 o
   6   1   6     9072.78     9257.35    122.05 o
   7   1   6     3777.40     3659.44     60.29 o
   8   1   6     3420.89     3293.59     97.28 o
   9   1   6      202.86      213.03     24.82 o
  10   1   6      180.35      179.74     24.82 o
  11   1   6      906.82      931.03     47.33 o
  12   1   6      148.58      193.42     35.46 o
  13   1   6        0.16      -25.76     30.74 o
  14   1   6       49.14       10.49     36.51 o
  15   1   6       97.84      140.27     45.42 o
 -13   2   6      141.54      160.39     27.83 o
 -12   2   6      298.09      374.68     37.95 o
 -11   2   6       90.57      108.49     21.29 o
 -10   2   6      194.34      188.53     20.50 o
  -9   2   6      550.17      551.80     28.71 o
  -8   2   6      211.82      232.71     19.02 o
  -7   2   6       42.66       59.83      8.71 o
  -6   2   6       72.78       94.83      7.97 o
  -5   2   6      345.50      351.77     11.10 o
  -4   2   6     3500.09     3634.33     37.24 o
  -3   2   6      256.31      222.45      7.51 o
  -2   2   6        7.17        1.54      3.38 o
  -1   2   6      209.81      195.18      6.01 o
   0   2   6     1420.29     1573.23     19.65 o
   1   2   6    17402.25    17673.84    222.66 o
   2   2   6     4073.38     4094.57     41.71 o
   3   2   6       21.56       12.08      4.14 o
   4   2   6      187.96      221.86      8.23 o
   5   2   6      255.54      270.33      9.01 o
   6   2   6     1193.10     1325.44     24.53 o
   7   2   6      503.72      506.55     17.43 o
   8   2   6      497.17      470.08     21.66 o
   9   2   6      402.85      398.98     23.82 o
  10   2   6       25.57        5.56     15.27 o
  11   2   6      651.13      590.93     49.95 o
  12   2   6      128.37      172.19     31.13 o
  13   2   6       43.78       69.35     31.72 o
  14   2   6      293.19      366.99     45.68 o
  15   2   6       10.32       36.97     39.65 o
 -13   3   6        3.14      -25.96     24.59 o
 -12   3   6      152.45       98.38     35.66 o
 -11   3   6       95.52      118.75     22.71 o
 -10   3   6      506.52      471.01     55.48 o
  -9   3   6      180.26      163.49     20.09 o
  -8   3   6      363.72      363.16     17.22 o
  -7   3   6      815.46      792.28     25.02 o
  -6   3   6        9.31       -6.54      7.76 o
  -5   3   6     1651.99     1639.85     22.59 o
  -4   3   6       54.42       63.80      5.40 o
  -3   3   6     1521.32     1571.10     19.48 o
  -2   3   6     2304.15     2445.11     27.56 o
  -1   3   6        5.75       15.10      4.06 o
   0   3   6     1872.48     1941.19     22.10 o
   1   3   6      639.68      683.37     11.58 o
   2   3   6     5009.09     5082.40     64.32 o
   3   3   6        8.60       10.67      3.22 o
   4   3   6        1.60        6.04      4.35 o
   5   3   6     1172.62     1149.97     21.89 o
   6   3   6      112.38       91.25      8.51 o
   7   3   6      159.39      129.56     18.43 o
   8   3   6       87.80      101.60     12.50 o
   9   3   6      101.40      121.80     15.72 o
  10   3   6       15.55        9.73     14.79 o
  11   3   6      434.58      485.63     33.34 o
  12   3   6        2.15       -2.29     23.79 o
  13   3   6      158.68      133.58     31.59 o
  14   3   6       73.27      145.84     35.39 o
  15   3   6      181.51      263.56     43.00 o
 -13   4   6        1.05      -11.58     25.47 o
 -12   4   6        0.06       13.88     23.65 o
 -11   4   6       22.40       11.65     22.41 o
 -10   4   6        5.33       -1.22     19.38 o
  -9   4   6     1069.34      992.48     52.37 o
  -8   4   6      563.14      594.72     23.37 o
  -7   4   6      130.68      124.80     14.29 o
  -6   4   6     1668.39     1554.20     25.99 o
  -5   4   6     2940.06     2852.88     35.33 o
  -4   4   6     2159.90     1950.48     25.91 o
  -3   4   6     4280.98     4494.04     51.99 o
  -2   4   6    23854.13    25451.00    229.53 o
  -1   4   6    21608.13    21933.90    199.76 o
   0   4   6     2451.07     2677.45     30.06 o
   1   4   6     1296.06     1303.99     24.29 o
   2   4   6     1367.16     1542.66     23.88 o
   3   4   6     3396.62     3696.40     41.42 o
   4   4   6      164.66      157.01     15.69 o
   5   4   6      159.32      145.37      8.44 o
   6   4   6        0.33        7.37      8.05 o
   7   4   6     1819.75     1884.65     34.35 o
   8   4   6      688.38      706.87     20.22 o
   9   4   6     1244.96     1211.22     45.16 o
  10   4   6     4296.35     4158.39     92.60 o
  11   4   6        6.81        5.54     15.01 o
  12   4   6      189.82      238.06     28.12 o
  13   4   6      111.52      101.40     27.59 o
  14   4   6        7.28       -3.54     28.25 o
  15   4   6        0.08       36.71     31.79 o
 -13   5   6       70.12       58.71     28.87 o
 -12   5   6       33.60       64.06     25.85 o
 -11   5   6      229.80      189.94     28.89 o
 -10   5   6      353.43      349.64     29.57 o
  -9   5   6      124.14      141.46     28.15 o
  -8   5   6       94.15       48.03     14.07 o
  -7   5   6     2686.64     2571.23     58.25 o
  -6   5   6      422.11      396.09     15.63 o
  -5   5   6      538.57      549.58     12.87 o
  -4   5   6       86.75      125.19      8.09 o
  -3   5   6     1500.82     1446.76     21.96 o
  -2   5   6     4072.13     4393.31     44.36 o
  -1   5   6       76.35       44.46      4.50 o
   0   5   6     2900.11     3004.01     32.33 o
   1   5   6     9871.46     9667.34    104.06 o
   2   5   6     1662.34     1719.87     26.61 o
   3   5   6    19017.01    19881.67    223.25 o
   4   5   6    17050.25    17415.07    215.69 o
   5   5   6     7550.99     7444.57    106.72 o
   6   5   6     8156.39     8118.69    132.67 o
   7   5   6       82.09       76.75      7.49 o
   8   5   6     1851.96     1834.09     53.53 o
   9   5   6      355.39      336.74     34.78 o
  10   5   6      500.48      550.75     43.94 o
  11   5   6      181.94      237.43     36.49 o
  14   5   6      273.31      255.23     32.44 o
  15   5   6      148.18      170.22     32.64 o
 -13   6   6      199.67      325.42     35.75 o
 -12   6   6        2.07       25.76     29.75 o
 -11   6   6      112.63      123.98     50.27 o
 -10   6   6      480.89      410.06     32.71 o
  -9   6   6      926.30      857.73     30.78 o
  -8   6   6      172.57      177.92     24.53 o
  -7   6   6       74.09       64.07     11.42 o
  -6   6   6      110.78      126.66     12.14 o
  -5   6   6     1395.88     1373.58     42.47 o
  -4   6   6      655.68      590.81     13.78 o
  -3   6   6       64.93       79.68      6.54 o
  -2   6   6     9841.19    10142.46     92.97 o
  -1   6   6      551.11      476.32      8.77 o
   0   6   6     9733.36    10126.13     90.50 o
   1   6   6      177.90      164.51      6.08 o
   2   6   6     4050.15     4459.58     59.13 o
   3   6   6     2584.31     2483.31     31.56 o
   4   6   6      878.90      977.61     16.99 o
   5   6   6      265.69      274.68     10.86 o
   6   6   6      852.80      875.99     20.78 o
   7   6   6       75.85       75.87      7.77 o
   8   6   6     1564.10     1521.90     49.13 o
   9   6   6      600.67      618.78     71.57 o
  10   6   6     1107.73     1149.77     79.11 o
  11   6   6      996.04     1068.12     63.03 o
  12   6   6       15.88      -31.13     38.15 o
 -13   7   6        6.51        6.93     53.90 o
 -12   7   6       95.41       95.46     31.85 o
 -11   7   6       19.43       37.53     27.91 o
 -10   7   6      132.97      118.94     27.17 o
  -9   7   6      385.45      346.76     25.20 o
  -8   7   6        1.37       -0.67     12.11 o
  -7   7   6       28.83       31.70     12.29 o
  -6   7   6       63.75       78.17     28.84 o
  -5   7   6        3.76       11.19     11.71 o
  -4   7   6        9.36       13.36      6.92 o
  -3   7   6     1118.09     1053.63     26.67 o
  -2   7   6      116.49      136.95      5.45 o
  -1   7   6      546.44      558.87     11.11 o
   0   7   6      166.32      196.06      7.07 o
   1   7   6      146.78      137.82      5.27 o
   2   7   6     1547.50     1581.80     24.29 o
   3   7   6      119.07       80.24      5.37 o
   4   7   6      182.70      149.18      7.91 o
   5   7   6     4582.09     4493.31     63.22 o
   6   7   6     2048.13     2142.75     38.41 o
   7   7   6      186.54      170.41     10.28 o
   8   7   6      897.61      909.79     40.14 o
   9   7   6      110.92       93.44     21.39 o
  10   7   6     2066.67     2092.58    108.77 o
  11   7   6      133.10      123.03     44.31 o
  12   7   6      633.90      687.17     72.66 o
 -13   8   6       39.71      -47.44     32.28 o
 -12   8   6      475.34      616.98     46.91 o
 -11   8   6       19.76       30.23     28.94 o
 -10   8   6       98.12      136.49     19.92 o
  -9   8   6     1046.58     1018.45     37.61 o
  -8   8   6       83.35       77.84     15.09 o
  -7   8   6     4186.57     4070.12     73.43 o
  -6   8   6       22.83       27.80     13.28 o
  -5   8   6     1729.91     1652.74     42.42 o
  -4   8   6     3334.95     3083.46     55.87 o
  -3   8   6     2587.60     2505.19     31.39 o
  -2   8   6     2605.53     2421.64     26.83 o
  -1   8   6      265.59      299.17      7.90 o
   0   8   6      993.74     1064.46     16.96 o
   1   8   6    10525.79    11652.87    106.62 o
   2   8   6     3765.97     4234.98     55.05 o
   3   8   6      537.76      527.10     12.37 o
   4   8   6       76.19      149.47      6.06 o
   5   8   6      170.41      172.42      7.84 o
   6   8   6      654.79      595.42     16.88 o
   7   8   6        9.76       10.73      8.23 o
   8   8   6     2205.46     2175.30     40.98 o
   9   8   6     1754.76     1650.59     81.96 o
  10   8   6      312.45      359.27     41.24 o
  11   8   6       19.77        5.44     39.39 o
  12   8   6        0.85       20.48     40.28 o
  13   8   6       47.96       12.77     34.18 o
 -12   9   6        5.78       32.93     36.71 o
 -11   9   6      115.25      120.04     33.72 o
 -10   9   6      541.00      629.55     32.33 o
  -9   9   6      468.03      432.00     23.83 o
  -8   9   6     2065.40     1998.05     46.58 o
  -7   9   6      140.36      131.51     18.17 o
  -6   9   6      643.27      592.91     27.12 o
  -5   9   6      503.53      476.79     19.97 o
  -4   9   6        7.28        2.84      8.08 o
  -3   9   6     1090.34     1120.20     18.05 o
  -2   9   6     3591.06     3722.22     40.60 o
  -1   9   6     2105.97     2136.29     26.59 o
   0   9   6       82.94       75.33      7.48 o
   1   9   6      236.30      359.78      8.45 o
   2   9   6    19266.17    20388.78    202.80 o
   3   9   6    15818.85    16204.96    184.93 o
   4   9   6     1490.98     1549.98     24.77 o
   5   9   6     2545.85     2409.88     39.70 o
   6   9   6     3014.13     2986.93     49.46 o
   7   9   6     7159.00     7023.83    142.50 o
   8   9   6       31.02       37.33     12.86 o
   9   9   6       12.45       11.94     14.97 o
  10   9   6      196.11      197.69     17.90 o
  11   9   6       13.07      -30.15     38.93 o
  12   9   6      241.94      257.67     42.00 o
  13   9   6      168.15      117.14     40.86 o
 -12  10   6      101.31      148.52     37.58 o
 -11  10   6        1.32       -7.20     31.03 o
 -10  10   6      223.01      200.44     38.47 o
  -9  10   6       12.96        6.03     20.88 o
  -8  10   6       95.10      115.42     21.23 o
  -7  10   6      741.11      816.16     34.18 o
  -6  10   6      309.41      280.04     21.83 o
  -5  10   6     2254.33     2213.65     46.83 o
  -4  10   6       80.48       93.09     13.07 o
  -3  10   6     4364.90     4411.85     55.85 o
  -2  10   6     2622.46     2659.24     31.20 o
  -1  10   6     2614.49     2740.18     35.80 o
   0  10   6     4022.42     4027.95     41.40 o
   1  10   6     2069.13     2060.69     25.97 o
   2  10   6     3181.76     2999.99     36.57 o
   3  10   6       42.33       51.23      6.77 o
   4  10   6     2664.21     2566.15     36.08 o
   5  10   6       65.72       79.59      5.83 o
   6  10   6       99.30       92.80      9.74 o
   7  10   6       12.25       13.05     15.52 o
   8  10   6      153.68      156.48     17.34 o
   9  10   6      144.10      155.67     19.29 o
  10  10   6       27.90        0.33     16.10 o
  11  10   6      258.19      267.58     25.67 o
  12  10   6      622.32      653.07     33.45 o
  13  10   6      465.35      423.86     50.84 o
  14  10   6       19.38        6.94     38.05 o
 -12  11   6       60.27       49.78     38.81 o
 -11  11   6       26.13       -2.84     22.06 o
 -10  11   6       49.83       39.46     29.94 o
  -9  11   6       13.78        9.88     22.18 o
  -8  11   6      382.07      361.38     67.87 o
  -7  11   6      246.49      207.16     22.57 o
  -6  11   6       97.74      122.43     19.48 o
  -5  11   6      486.51      495.68     22.83 o
  -4  11   6       77.72       60.86     15.33 o
  -3  11   6     1078.99     1029.48     22.92 o
  -2  11   6      180.11      212.74     10.56 o
  -1  11   6      320.47      359.42      9.26 o
   0  11   6       63.45       44.31      6.27 o
   1  11   6       57.25       51.97      6.51 o
   2  11   6     1517.64     1344.55     21.77 o
   3  11   6     3288.96     3071.89     41.25 o
   4  11   6      610.75      533.40     16.64 o
   5  11   6      881.28      801.27     18.72 o
   6  11   6     1610.27     1515.66     42.77 o
   7  11   6     4353.59     4294.22     59.11 o
   8  11   6      334.63      343.32     31.09 o
   9  11   6      445.81      457.33     24.98 o
  10  11   6      584.30      657.16     33.39 o
  11  11   6      995.88     1045.34     42.24 o
  12  11   6      395.64      347.58     42.22 o
  13  11   6        2.35       -9.64     35.89 o
  14  11   6      250.72      278.72     29.76 o
 -11  12   6      171.87      137.59     28.55 o
 -10  12   6      518.88      576.64     55.32 o
  -9  12   6      320.45      319.80     38.88 o
  -8  12   6      385.77      420.96     45.85 o
  -7  12   6      286.03      315.76     33.74 o
  -6  12   6     1642.96     1591.17     42.00 o
  -5  12   6     1176.79     1144.74     34.42 o
  -4  12   6       65.15       67.90     14.87 o
  -3  12   6        6.47        9.78      9.01 o
  -2  12   6      471.27      492.53     15.45 o
  -1  12   6      402.86      399.73     10.81 o
   0  12   6      392.37      404.21     10.49 o
   1  12   6      645.81      631.63     14.30 o
   2  12   6       71.09       60.36      7.25 o
   3  12   6     1713.19     1854.53     29.57 o
   4  12   6       15.33       28.25      8.62 o
   5  12   6      538.44      519.76     16.61 o
   6  12   6      933.17      943.09     22.93 o
   7  12   6      193.20      170.25     13.98 o
   8  12   6       11.32       15.44     15.77 o
   9  12   6      234.05      236.46     23.79 o
  10  12   6       27.44       25.81     17.98 o
  11  12   6        8.07       20.66     19.23 o
  12  12   6      877.44      844.82     67.37 o
  13  12   6      233.19      287.16     42.23 o
  14  12   6        8.01        8.92     26.08 o
 -11  13   6      383.71      365.63     35.30 o
 -10  13   6       11.62      -31.61     25.39 o
  -9  13   6       10.76       18.49     31.65 o
  -8  13   6      160.65      194.87     35.89 o
  -7  13   6      242.44      254.80     33.91 o
  -6  13   6      877.22      820.38     54.76 o
  -5  13   6       91.80       50.57     16.96 o
  -4  13   6       91.87      105.43     16.73 o
  -3  13   6      322.59      278.31     22.21 o
  -2  13   6      480.61      470.16     15.97 o
  -1  13   6      101.35      123.40      7.96 o
   0  13   6     6403.35     6446.54     68.72 o
   1  13   6      338.71      304.25     10.92 o
   2  13   6     1355.41     1246.58     22.89 o
   3  13   6      303.28      329.82     21.34 o
   4  13   6     2996.85     2996.04     44.79 o
   5  13   6     4781.92     4779.08     70.70 o
   6  13   6       64.60       37.56      9.16 o
   7  13   6       12.35       17.44     12.29 o
   8  13   6      134.84      129.85     24.45 o
   9  13   6      882.14      930.01     38.42 o
  10  13   6        2.19       -4.10     19.27 o
  11  13   6      292.64      306.61     26.77 o
  12  13   6       10.52       35.95     22.13 o
  13  13   6      167.24      106.86     29.12 o
  14  13   6        5.24      -37.60     28.99 o
 -10  14   6        7.52       -2.60     35.36 o
  -9  14   6        1.47       -3.21     34.84 o
  -8  14   6       12.76       45.44     32.87 o
  -7  14   6        4.15        0.94     23.19 o
  -6  14   6      726.96      785.50     38.39 o
  -5  14   6     1222.17     1312.67     46.47 o
  -4  14   6      942.77      973.12     33.30 o
  -3  14   6     1338.48     1390.15     32.63 o
  -2  14   6      322.48      305.27     16.03 o
  -1  14   6    10196.75    10136.11    115.15 o
   0  14   6     2070.32     2090.05     32.66 o
   1  14   6     4737.04     4554.16     52.62 o
   2  14   6      220.27      215.12     10.86 o
   3  14   6     1553.49     1547.49     29.77 o
   4  14   6      107.91      103.17     11.35 o
   5  14   6      258.41      249.92     15.16 o
   6  14   6     4254.29     4168.43     68.08 o
   7  14   6      427.23      412.51     20.33 o
   8  14   6       16.06       24.70     12.17 o
   9  14   6       64.45       57.83     17.40 o
  10  14   6      314.52      307.63     21.29 o
  11  14   6        8.40        5.51     16.65 o
  12  14   6       16.51       17.11     28.04 o
  13  14   6      205.84      148.11     30.99 o
  14  14   6      203.99      212.93     75.28 o
 -10  15   6       26.14       20.20     40.39 o
  -9  15   6       68.87       95.39     50.63 o
  -8  15   6        8.51       30.00     35.51 o
  -7  15   6      302.72      277.23     42.09 o
  -6  15   6      443.44      502.63     34.26 o
  -5  15   6      577.61      635.41     43.05 o
  -4  15   6      193.52      171.68     19.24 o
  -3  15   6        2.60        6.41     13.18 o
  -2  15   6      200.26      217.14     18.10 o
  -1  15   6       69.36       58.88     12.28 o
   0  15   6      486.54      498.10     14.76 o
   1  15   6      912.31      847.00     19.18 o
   2  15   6      193.09      173.06     10.53 o
   3  15   6     2238.07     2124.00     35.71 o
   4  15   6     3044.67     2915.80     43.85 o
   5  15   6      407.33      388.58     17.46 o
   6  15   6     4119.55     3851.00     58.31 o
   7  15   6      704.32      693.58     22.74 o
   8  15   6     1863.57     1817.60     40.53 o
   9  15   6     1491.92     1504.60     54.11 o
  10  15   6      138.21      152.21     22.20 o
  11  15   6      513.79      581.68     28.37 o
  12  15   6        9.59        9.58     18.63 o
  13  15   6      834.44      964.07     59.72 o
  -9  16   6       86.48       54.83     39.90 o
  -8  16   6     1216.44     1252.03    135.42 o
  -7  16   6       33.17       15.58     30.62 o
  -6  16   6      263.78      375.59     33.25 o
  -5  16   6       11.71       27.75     23.00 o
  -4  16   6      289.06      272.00     34.27 o
  -3  16   6      171.15      138.37     17.69 o
  -2  16   6      156.04      165.47     31.12 o
  -1  16   6      255.81      245.93     17.35 o
   0  16   6      448.18      498.73     20.33 o
   1  16   6       69.76       43.75     10.46 o
   2  16   6       93.10       81.10     12.71 o
   3  16   6      395.47      377.05     16.88 o
   4  16   6      627.96      677.14     20.99 o
   5  16   6       29.84       33.15     12.43 o
   6  16   6       51.03       32.02     13.35 o
   7  16   6      225.83      233.71     18.55 o
   8  16   6      301.93      301.90     20.93 o
   9  16   6      560.55      497.11     29.06 o
  10  16   6      439.29      437.37     28.81 o
  11  16   6      167.73      149.28     26.57 o
  12  16   6        5.71      -26.99     21.73 o
  13  16   6      153.55      140.34     26.29 o
  -9  17   6      380.11      351.06     69.05 o
  -8  17   6        4.00        0.95     30.01 o
  -7  17   6       23.79       -6.32     28.06 o
  -6  17   6        1.44       -4.09     33.39 o
  -5  17   6       88.40       61.02     31.77 o
  -4  17   6      682.78      709.90     45.76 o
  -3  17   6       16.73       -3.41     17.67 o
  -2  17   6       18.03        4.19     17.76 o
  -1  17   6       68.25       38.95     24.81 o
   0  17   6     1298.32     1356.02     36.43 o
   1  17   6      703.12      671.97     19.64 o
   2  17   6     1837.54     1788.25     36.74 o
   3  17   6      946.67      921.38     26.50 o
   4  17   6      323.41      287.15     17.04 o
   5  17   6      187.97      169.40     17.14 o
   6  17   6      120.30      143.05     17.18 o
   7  17   6      278.33      300.64     24.07 o
   8  17   6       55.01       43.38     17.66 o
   9  17   6      568.19      579.62     32.29 o
  10  17   6       73.98       90.44     23.71 o
  11  17   6        0.83      -15.51     22.28 o
  12  17   6       29.15       18.76     24.35 o
  13  17   6       26.31        8.59     29.25 o
  -8  18   6        6.96       45.12     33.81 o
  -7  18   6      357.73      426.87     85.11 o
  -6  18   6       67.49       34.95     34.11 o
  -5  18   6       12.24       -6.42     30.84 o
  -4  18   6     1701.70     1710.19     94.65 o
  -3  18   6      409.79      520.65     35.17 o
  -2  18   6      910.13      921.69     45.39 o
  -1  18   6      591.41      554.74     62.40 o
   0  18   6     1245.38     1214.60     35.61 o
   1  18   6     2435.23     2482.36     46.43 o
   2  18   6      316.64      280.89     17.59 o
   3  18   6      596.28      600.67     24.29 o
   4  18   6        7.03       14.52     15.47 o
   5  18   6      290.90      292.30     26.24 o
   6  18   6      140.33      117.54     20.08 o
   7  18   6        2.15        8.83     18.44 o
   8  18   6       40.23       34.61     19.25 o
   9  18   6       31.05       38.45     25.85 o
  10  18   6      263.23      271.26     29.68 o
  11  18   6       34.10       43.03     25.63 o
  12  18   6       27.84       13.36     25.71 o
  -7  19   6       45.88       49.88     38.92 o
  -6  19   6       28.79       44.77     50.08 o
  -5  19   6      121.67      101.40     50.08 o
  -4  19   6      318.58      280.07     53.29 o
  -3  19   6      175.03      208.92     30.84 o
  -2  19   6        0.56      -17.89     29.20 o
  -1  19   6       99.75      158.08     29.01 o
   0  19   6        6.26       22.38     18.76 o
   1  19   6     2042.51     1977.19     51.03 o
   2  19   6      486.19      549.89     25.50 o
   3  19   6      207.63      191.44     21.21 o
   4  19   6      440.38      474.32     24.93 o
   5  19   6      823.84      808.38     33.69 o
   6  19   6     1770.71     1729.82     47.76 o
   7  19   6     1032.49      994.17     38.16 o
   8  19   6     1278.14     1318.97     45.69 o
   9  19   6       52.21       56.17     19.22 o
  10  19   6      778.75      725.86     42.16 o
  11  19   6      278.57      280.25     32.68 o
  12  19   6        3.68      -25.60     32.34 o
  -7  20   6        2.17      -55.45     51.19 o
  -6  20   6        0.20       37.95     51.39 o
  -5  20   6        0.02       65.35     50.08 o
  -4  20   6      153.49      133.19     51.91 o
  -3  20   6      161.80      189.69     50.60 o
  -2  20   6      112.64      116.43     30.76 o
  -1  20   6       27.50       41.21     28.31 o
   0  20   6      137.63      192.17     38.83 o
   1  20   6       91.49       78.62     33.76 o
   2  20   6      911.01     1055.29     47.67 o
   3  20   6       70.70       66.12     19.14 o
   4  20   6      219.27      218.84     22.24 o
   5  20   6      620.92      627.61     29.17 o
   6  20   6       86.54       68.21     22.42 o
   7  20   6       51.27       58.48     34.88 o
   8  20   6      278.53      291.19     31.92 o
   9  20   6      133.74       92.35     22.15 o
  10  20   6      303.78      226.53     31.99 o
  11  20   6      381.87      386.00     44.92 o
  -6  21   6        5.64      -56.17     50.47 o
  -5  21   6       18.69      -35.13     48.18 o
  -4  21   6      156.56      143.74     49.95 o
  -3  21   6       39.02       35.39     43.46 o
  -2  21   6       55.24        2.52     28.89 o
  -1  21   6       13.24      -14.95     28.15 o
   0  21   6       31.33        3.03     74.85 o
   1  21   6      211.58      233.56     68.56 o
   2  21   6      538.50      565.10     57.88 o
   3  21   6       63.12       53.43     29.53 o
   4  21   6       57.49       -5.30     19.46 o
   5  21   6        4.19       32.57     20.42 o
   6  21   6       80.97       90.19     24.59 o
   7  21   6      297.90      296.70     28.92 o
   8  21   6        6.57      -16.37     23.00 o
   9  21   6        2.39        0.18     21.79 o
  10  21   6       87.92      126.32     41.21 o
  -5  22   6      381.96      346.54     67.05 o
  -4  22   6       44.71       10.42     51.91 o
  -3  22   6      297.51      211.32     56.11 o
  -2  22   6      702.02      745.39     47.10 o
  -1  22   6      422.91      420.88     40.03 o
   0  22   6      873.84      802.46     72.75 o
   1  22   6        4.82       -0.49     35.36 o
   2  22   6       77.04       79.71     38.20 o
   3  22   6      367.31      345.14     36.27 o
   4  22   6        2.79       18.91     21.28 o
   5  22   6      364.84      339.32     27.48 o
   6  22   6      285.73      254.31     29.57 o
   7  22   6      129.88      134.20     27.67 o
   8  22   6       49.91       74.45     26.06 o
   9  22   6       25.69       30.68     23.96 o
  -3  23   6       16.11       -7.41     48.11 o
  -2  23   6       24.29      -34.61     30.09 o
  -1  23   6       10.98       31.89     31.74 o
   0  23   6      430.32      528.88     67.12 o
   1  23   6       30.96      -44.67     36.27 o
   2  23   6       24.62        6.91     39.14 o
   3  23   6      432.83      437.88     51.13 o
   4  23   6       10.80      -30.78     29.46 o
   5  23   6      318.43      283.62     28.22 o
   6  23   6       17.61       73.69     27.94 o
   7  23   6      571.27      605.12     46.76 o
   8  23   6      229.69      214.05     30.32 o
  -2  24   6       16.99       -5.70     46.54 o
  -1  24   6      221.78      309.44     57.29 o
   0  24   6      219.01      268.01     59.06 o
   1  24   6      139.33      120.67     44.68 o
   2  24   6       10.11        3.96     40.98 o
   3  24   6      254.35      210.69     46.53 o
   4  24   6      619.10      658.25     70.61 o
   5  24   6       67.20       85.53     34.18 o
   6  24   6       18.24       26.14     25.91 o
   7  24   6       13.10      -25.56     27.77 o
   1  25   6       29.85       70.77     45.68 o
   2  25   6       13.34       11.19     43.44 o
   3  25   6       21.84       10.32     51.39 o
   4  25   6       89.88      106.69     46.53 o
  -3 -19   7      153.05      105.65     38.38 o
  -2 -19   7       41.39       40.30     43.02 o
  -1 -19   7      156.28      142.10     44.96 o
   0 -19   7      323.17      379.44     63.58 o
   1 -19   7      208.62      305.37     60.43 o
  -5 -18   7        0.60      -31.85     27.85 o
  -4 -18   7      138.96      178.68     32.67 o
  -3 -18   7       14.31      -11.66     32.08 o
  -2 -18   7       11.92      -27.91     32.75 o
  -1 -18   7       99.49       73.16     40.11 o
   0 -18   7       80.72      150.88     51.78 o
   1 -18   7       54.95       20.58     46.80 o
   2 -18   7       29.20       33.33     59.61 o
   3 -18   7        2.88      -24.84     44.77 o
  -7 -17   7      138.47      183.46     36.57 o
  -6 -17   7      105.31       99.71     31.29 o
  -5 -17   7      130.24      144.30     28.47 o
  -4 -17   7       47.41        4.47     27.13 o
  -3 -17   7      275.67      302.23     33.35 o
  -2 -17   7      349.49      413.15     43.28 o
  -1 -17   7       24.51      -13.10     30.32 o
   0 -17   7       20.60      -11.08     45.68 o
   1 -17   7      116.39      164.86     35.89 o
   2 -17   7      105.54       83.06     43.19 o
   3 -17   7      151.47       84.42     47.98 o
   4 -17   7        3.01       31.79     50.99 o
   5 -17   7       82.22      102.48     45.15 o
  -8 -16   7       47.91       43.06     31.80 o
  -7 -16   7       73.07       65.48     27.09 o
  -6 -16   7       20.91       25.32     25.59 o
  -5 -16   7       16.93       43.06     23.87 o
  -4 -16   7        8.91      -26.10     24.74 o
  -3 -16   7       57.92       35.57     26.83 o
  -2 -16   7      687.27      700.88     45.53 o
  -1 -16   7        8.74      -16.46     33.00 o
   0 -16   7      435.28      370.84     49.03 o
   1 -16   7       10.85       -9.90     27.97 o
   2 -16   7      402.26      414.41     53.68 o
   3 -16   7      551.52      509.01     39.74 o
   4 -16   7      197.93      221.06     45.46 o
   5 -16   7      429.66      387.64     49.47 o
   6 -16   7       46.92       -1.08     62.23 o
  -9 -15   7        3.08       13.24     30.00 o
  -8 -15   7      141.97      153.40     27.42 o
  -7 -15   7      245.74      204.90     28.32 o
  -6 -15   7      327.02      351.22     30.82 o
  -5 -15   7      206.46      250.18     24.91 o
  -4 -15   7      483.29      413.12     29.80 o
  -3 -15   7      964.09     1022.21     38.76 o
  -2 -15   7       79.17       84.72     25.49 o
  -1 -15   7      974.33     1023.79     69.24 o
   0 -15   7      193.57      234.28     23.99 o
   1 -15   7      227.29      279.42     72.56 o
   2 -15   7      675.17      631.30     64.89 o
   3 -15   7        6.99       -0.60     26.78 o
   4 -15   7        0.07      -39.85     41.13 o
   5 -15   7      224.01      204.73     67.31 o
   6 -15   7       27.10      -68.38     47.62 o
   7 -15   7      159.66       90.58     54.80 o
 -10 -14   7        4.19      -41.94     31.19 o
  -9 -14   7      152.65      122.17     22.78 o
  -8 -14   7        0.65        3.71     22.19 o
  -7 -14   7      138.09      129.07     25.36 o
  -6 -14   7      120.49      134.76     27.75 o
  -5 -14   7        8.10      -18.79     21.22 o
  -4 -14   7       91.73       99.55     21.04 o
  -3 -14   7      854.03      803.62     33.92 o
  -2 -14   7      260.78      245.99     27.63 o
  -1 -14   7      327.81      341.25     50.05 o
   0 -14   7        5.73      -21.26     18.39 o
   1 -14   7      125.35      126.05     24.67 o
   2 -14   7     1350.51     1383.18     56.22 o
   3 -14   7      583.64      555.24    127.26 o
   4 -14   7      600.35      591.60     69.35 o
   5 -14   7       36.33        2.34     34.61 o
   6 -14   7      497.56      499.41     51.50 o
   7 -14   7      537.49      579.40     50.33 o
   8 -14   7      118.90      133.12     44.01 o
 -10 -13   7      175.17      207.99     33.44 o
  -9 -13   7       66.77       71.02     22.36 o
  -8 -13   7      672.85      752.16     36.66 o
  -7 -13   7      312.66      339.14     27.84 o
  -6 -13   7      135.77      174.78     24.09 o
  -5 -13   7      578.82      616.13     40.96 o
  -4 -13   7       11.02      -12.58     17.13 o
  -3 -13   7       12.84      -26.59     16.57 o
  -2 -13   7      268.05      255.24     55.15 o
  -1 -13   7      403.65      381.51     27.59 o
   0 -13   7      465.02      440.95     23.62 o
   1 -13   7     1156.50     1160.99     45.33 o
   2 -13   7        0.85      -40.12     22.72 o
   3 -13   7      182.56      181.10     21.15 o
   4 -13   7       78.30       81.16     40.44 o
   5 -13   7      154.39      166.43     38.22 o
   6 -13   7      108.77      114.81     30.66 o
   7 -13   7        1.74      -14.19     34.64 o
   8 -13   7        1.46      -26.40     29.59 o
   9 -13   7       51.29       32.03     32.58 o
 -11 -12   7      765.45      795.99     44.47 o
 -10 -12   7       60.06      109.26     28.66 o
  -9 -12   7      350.75      360.27     32.83 o
  -8 -12   7       66.47       90.51     21.26 o
  -7 -12   7      109.76      134.03     22.82 o
  -6 -12   7       11.19       11.91     18.92 o
  -5 -12   7      438.76      475.87     27.78 o
  -4 -12   7        3.72       -0.63     16.10 o
  -3 -12   7      264.02      282.05     24.36 o
  -2 -12   7       45.33       41.69     17.47 o
  -1 -12   7      613.50      608.91     27.83 o
   0 -12   7       15.09       -2.89     14.88 o
   1 -12   7      108.79       92.04     18.19 o
   2 -12   7      439.21      426.22     32.27 o
   3 -12   7       58.16       45.68     19.31 o
   4 -12   7     1015.48      995.58     43.82 o
   5 -12   7      364.12      348.83     51.01 o
   6 -12   7       20.24       17.51     22.28 o
   7 -12   7       50.82       58.45     25.18 o
   8 -12   7       10.09      -22.75     29.95 o
   9 -12   7        3.88       57.79     40.41 o
  10 -12   7       37.07       34.95     51.16 o
 -11 -11   7      161.93      192.30     31.66 o
 -10 -11   7       20.37        9.71     26.53 o
  -9 -11   7      491.26      463.57     33.33 o
  -8 -11   7      119.41      175.10     30.77 o
  -7 -11   7      100.12       98.23     22.31 o
  -6 -11   7      478.93      437.15     26.06 o
  -5 -11   7      891.31      832.77     32.23 o
  -4 -11   7     2934.85     3039.31     55.43 o
  -3 -11   7      406.82      417.05     29.32 o
  -2 -11   7     1662.12     1600.20     33.05 o
  -1 -11   7      913.40      880.13     23.10 o
   0 -11   7     2389.98     2391.40     41.98 o
   1 -11   7     1105.04     1094.02     28.95 o
   2 -11   7      167.81      182.57     15.97 o
   3 -11   7      703.90      686.98     24.28 o
   4 -11   7       77.79       85.29     23.30 o
   5 -11   7       47.44       53.99     19.27 o
   6 -11   7       80.05       42.59     21.91 o
   7 -11   7      119.77       77.10     40.46 o
   8 -11   7       35.98       40.35     28.26 o
   9 -11   7      129.15      153.38     49.03 o
  10 -11   7      127.84       87.98     43.40 o
 -12 -10   7        9.73        3.60     27.13 o
 -11 -10   7       83.56        4.68     25.98 o
 -10 -10   7      125.31      117.10     30.59 o
  -9 -10   7        2.63       12.17     22.73 o
  -8 -10   7        4.71       15.50     17.24 o
  -7 -10   7     1426.93     1334.76     39.16 o
  -6 -10   7       78.93       96.52     16.11 o
  -5 -10   7       42.57       46.21     14.00 o
  -4 -10   7      242.55      247.72     17.73 o
  -3 -10   7       24.84        7.88     11.47 o
  -2 -10   7       10.10       -7.35     10.94 o
  -1 -10   7      268.73      273.56     18.01 o
   0 -10   7     2036.28     2081.53     33.88 o
   1 -10   7     2299.14     2408.01     39.11 o
   2 -10   7     1074.16     1117.53     27.86 o
   3 -10   7     1421.68     1392.91     25.76 o
   4 -10   7     1314.83     1383.08     32.90 o
   5 -10   7     1823.04     1760.65     48.31 o
   6 -10   7      841.41      841.26     39.33 o
   7 -10   7      272.88      349.58     34.82 o
   8 -10   7      571.55      621.93     49.20 o
   9 -10   7       87.59       32.26     35.21 o
  10 -10   7       89.42      170.91     41.57 o
  11 -10   7      610.51      658.09     68.13 o
 -12  -9   7       35.21       38.15     31.51 o
 -11  -9   7       17.92       30.53     24.54 o
 -10  -9   7      135.61      153.21     26.10 o
  -9  -9   7       26.46       18.31     22.09 o
  -8  -9   7      391.67      425.13     23.45 o
  -7  -9   7      300.25      290.60     18.14 o
  -6  -9   7      310.35      292.60     19.96 o
  -5  -9   7      308.41      339.10     18.39 o
  -4  -9   7       12.68       -0.82     11.21 o
  -3  -9   7      183.82      158.68     13.19 o
  -2  -9   7       91.11       69.07     11.73 o
  -1  -9   7     2637.74     2610.56     46.43 o
   0  -9   7     2411.53     2499.27     34.86 o
   1  -9   7       81.28       56.32      9.56 o
   2  -9   7       10.04        5.64      9.04 o
   3  -9   7      547.62      500.22     15.66 o
   4  -9   7      619.02      557.41     20.23 o
   5  -9   7      137.67      139.45     19.99 o
   6  -9   7       92.19       79.87     18.25 o
   7  -9   7      137.73      163.11     22.64 o
   8  -9   7       62.27      108.40     40.48 o
   9  -9   7      222.14      235.98     38.71 o
  10  -9   7      154.53       76.45     35.55 o
  11  -9   7      580.19      565.62     52.47 o
 -12  -8   7      356.32      415.06     33.41 o
 -11  -8   7      119.58      100.90     25.27 o
 -10  -8   7       54.80       29.79     22.13 o
  -9  -8   7      148.63      146.05     23.52 o
  -8  -8   7        6.58        4.46     14.08 o
  -7  -8   7       31.22        9.45     12.31 o
  -6  -8   7      337.45      334.57     17.27 o
  -5  -8   7       11.44        0.77     11.10 o
  -4  -8   7      190.38      153.41     13.70 o
  -3  -8   7      952.22      934.26     22.76 o
  -2  -8   7       76.64       71.98     11.03 o
  -1  -8   7       14.70       14.25      6.82 o
   0  -8   7      254.07      261.55     11.24 o
   1  -8   7        0.88        7.14      7.40 o
   2  -8   7       97.07      118.43      9.58 o
   3  -8   7      416.52      372.71     18.31 o
   4  -8   7        3.88       -0.98      8.34 o
   5  -8   7      362.37      379.87     17.91 o
   6  -8   7       36.87       37.96     14.16 o
   7  -8   7      343.73      336.90     26.80 o
   8  -8   7      509.38      563.23     34.95 o
   9  -8   7      392.90      317.19     43.59 o
  10  -8   7       50.30       35.68     32.49 o
  11  -8   7      113.54      190.98     65.87 o
  12  -8   7      199.91      200.55     41.78 o
 -12  -7   7      275.70      402.07     52.12 o
 -11  -7   7      363.31      371.13     37.70 o
 -10  -7   7      102.13      107.18     22.40 o
  -9  -7   7      388.03      410.71     27.53 o
  -8  -7   7      699.94      657.75     24.55 o
  -7  -7   7     1082.26     1103.11     29.95 o
  -6  -7   7       25.67       20.73     11.14 o
  -5  -7   7     1642.32     1583.95     32.03 o
  -4  -7   7     1617.43     1529.80     31.25 o
  -3  -7   7      187.10      180.17     12.35 o
  -2  -7   7     8854.77     8684.39     96.89 o
  -1  -7   7      621.74      614.54     13.54 o
   0  -7   7     5429.44     5238.68     52.80 o
   1  -7   7      245.34      237.04      8.91 o
   2  -7   7      764.23      720.78     15.83 o
   3  -7   7     1016.07      972.78     18.01 o
   4  -7   7       26.27       22.83      7.73 o
   5  -7   7      522.64      523.99     16.18 o
   6  -7   7      531.35      495.06     19.27 o
   7  -7   7        1.76       -6.79     14.48 o
   8  -7   7      550.57      476.67     33.71 o
   9  -7   7      872.57      827.23     48.90 o
  10  -7   7       32.45       59.92     30.33 o
  11  -7   7      360.16      333.93     62.76 o
  12  -7   7      101.37       92.30     47.85 o
 -13  -6   7       22.55       22.72     27.47 o
 -12  -6   7      190.60      167.12     32.45 o
 -11  -6   7       15.26        5.37     21.06 o
 -10  -6   7      283.49      276.12     25.11 o
  -9  -6   7      201.11      188.22     30.62 o
  -8  -6   7      597.17      617.41     22.57 o
  -7  -6   7       62.22       68.02     13.50 o
  -6  -6   7     1041.94     1050.40     24.78 o
  -5  -6   7      659.51      645.50     19.96 o
  -4  -6   7      101.00       88.21     11.21 o
  -3  -6   7      136.07      131.57     10.59 o
  -2  -6   7     1091.67     1052.93     20.38 o
  -1  -6   7      118.46      129.21      7.48 o
   0  -6   7     1143.24     1101.72     16.26 o
   1  -6   7     1312.66     1288.53     17.14 o
   2  -6   7     3035.49     3131.41     34.40 o
   3  -6   7     9763.10     9882.50     96.37 o
   4  -6   7     1599.70     1614.46     26.32 o
   5  -6   7     3630.91     3552.10     45.04 o
   6  -6   7     2173.15     2086.29     36.98 o
   7  -6   7     1427.37     1396.66     36.03 o
   8  -6   7      337.90      385.65     32.20 o
   9  -6   7      204.05      193.48     30.78 o
  10  -6   7      748.30      689.16     44.99 o
  11  -6   7       42.45       42.77     32.16 o
  12  -6   7      252.96      298.70     41.50 o
  13  -6   7       30.12      -23.99     34.57 o
 -13  -5   7       49.79       66.00     21.36 o
 -12  -5   7       11.85       39.97     19.42 o
 -11  -5   7        3.16      -16.55     16.24 o
 -10  -5   7       36.49       39.58     29.91 o
  -9  -5   7      640.08      669.72     48.14 o
  -8  -5   7     1145.16     1034.73     36.75 o
  -7  -5   7       71.63       61.76     12.60 o
  -6  -5   7      313.30      284.11     13.75 o
  -5  -5   7      439.71      453.74     16.38 o
  -4  -5   7     4610.27     4395.78     61.15 o
  -3  -5   7     4300.81     4260.26     48.04 o
  -2  -5   7      969.01      960.53     17.85 o
  -1  -5   7      484.85      438.47     10.21 o
   0  -5   7     1623.71     1649.61     19.96 o
   1  -5   7     4288.48     4374.66     38.17 o
   2  -5   7     1360.46     1325.01     19.34 o
   3  -5   7      189.40      243.62      8.78 o
   4  -5   7     2605.54     2577.03     34.75 o
   5  -5   7      171.97      158.50     10.24 o
   6  -5   7      788.49      828.60     19.99 o
   7  -5   7        0.97       14.61     12.82 o
   8  -5   7       25.29       17.22     13.63 o
   9  -5   7      417.06      372.28     30.95 o
  10  -5   7     1111.93     1143.07     61.38 o
  11  -5   7      104.42       81.23     39.06 o
  12  -5   7     1101.75     1203.36    126.47 o
  13  -5   7       50.46      -10.82     32.75 o
 -13  -4   7        2.52      -27.09     24.17 o
 -12  -4   7       72.74       90.34     24.88 o
 -11  -4   7        3.08       -0.15     20.62 o
 -10  -4   7      480.80      524.33     27.76 o
  -9  -4   7      720.76      715.41     32.66 o
  -8  -4   7       23.21       33.16     12.67 o
  -7  -4   7      699.42      622.11     20.63 o
  -6  -4   7        1.96       -4.48      9.60 o
  -5  -4   7      298.49      317.51     17.74 o
  -4  -4   7      354.18      309.75     11.04 o
  -3  -4   7       81.36       62.15      7.21 o
  -2  -4   7      552.99      541.02     13.05 o
  -1  -4   7      260.07      241.12      7.84 o
   0  -4   7      123.73      168.86      6.85 o
   1  -4   7      546.05      616.18     11.17 o
   2  -4   7     1703.77     1712.56     21.26 o
   3  -4   7        7.86       12.91      5.11 o
   4  -4   7      810.64      818.56     16.90 o
   5  -4   7      478.11      499.23     13.69 o
   6  -4   7     1101.48     1034.94     27.10 o
   7  -4   7      224.21      267.43     16.56 o
   8  -4   7      487.46      480.80     21.84 o
   9  -4   7      110.84      126.92     17.60 o
  10  -4   7      358.00      378.65     33.41 o
  11  -4   7      595.37      634.27     42.16 o
  12  -4   7      218.93      278.13     35.72 o
  13  -4   7      131.58      133.16     35.92 o
 -13  -3   7        0.34       -9.96     32.29 o
 -12  -3   7        0.69        2.37     22.19 o
 -11  -3   7        1.42        4.77     20.04 o
 -10  -3   7      418.87      461.77     25.67 o
  -9  -3   7     1042.89     1017.72     52.23 o
  -8  -3   7      386.57      444.10     33.69 o
  -7  -3   7      949.85     1031.76     25.22 o
  -6  -3   7       65.22       45.15      7.95 o
  -5  -3   7     1340.39     1316.12     22.93 o
  -4  -3   7     1026.92      980.05     17.09 o
  -3  -3   7     3748.78     3729.51     44.45 o
  -2  -3   7       88.65      109.07      7.21 o
  -1  -3   7     4128.19     4219.02     39.53 o
   0  -3   7      958.56      909.38     13.56 o
   1  -3   7      338.41      384.29      9.13 o
   2  -3   7     3279.20     3260.73     33.57 o
   3  -3   7      241.71      272.54      7.96 o
   4  -3   7      910.73      891.89     16.96 o
   5  -3   7      850.16      843.53     16.83 o
   6  -3   7        6.07        0.82      7.89 o
   7  -3   7       80.99       79.11     10.30 o
   8  -3   7      146.94      121.68     13.47 o
   9  -3   7      147.66      177.46     22.12 o
  10  -3   7        1.18       14.95     19.69 o
  11  -3   7      112.37      120.48     26.62 o
  12  -3   7       57.27      103.16     29.65 o
  13  -3   7      107.13       63.99     34.94 o
  14  -3   7       16.83        1.49     35.98 o
 -13  -2   7        2.85      -17.68     23.56 o
 -12  -2   7       79.26       57.96     29.16 o
 -11  -2   7      632.43      623.06     34.84 o
 -10  -2   7       99.78      101.22     28.22 o
  -9  -2   7       10.12      -17.03     14.46 o
  -8  -2   7     1613.65     1559.86     40.33 o
  -7  -2   7        8.88       16.70     10.01 o
  -6  -2   7     1189.32     1242.03     26.90 o
  -5  -2   7     2311.97     2319.72     30.26 o
  -4  -2   7     1033.85     1105.06     17.62 o
  -3  -2   7     1836.05     1782.71     23.81 o
  -2  -2   7       88.13       87.33      6.42 o
  -1  -2   7      444.85      405.14      8.94 o
   0  -2   7     1748.24     1551.90     18.90 o
   1  -2   7     4598.24     4866.51     49.18 o
   2  -2   7     3445.14     3440.29     33.17 o
   3  -2   7     2061.86     2162.59     24.28 o
   4  -2   7     5172.98     5064.92     55.53 o
   5  -2   7     3232.19     3009.75     39.31 o
   6  -2   7      608.57      576.01     18.74 o
   7  -2   7     1267.10     1207.24     24.37 o
   8  -2   7      467.78      424.90     15.90 o
   9  -2   7      548.26      573.59     28.95 o
  10  -2   7      203.62      201.51     24.05 o
  11  -2   7       93.22       66.80     24.63 o
  12  -2   7       15.16       44.25     25.69 o
  13  -2   7       89.44      104.42     30.15 o
  14  -2   7       16.87        6.48     30.81 o
 -13  -1   7        2.64        2.61     24.74 o
 -12  -1   7      351.10      419.05     30.94 o
 -11  -1   7        0.54        1.85     19.64 o
 -10  -1   7        4.16       32.30     18.19 o
  -9  -1   7      121.77      104.44     16.82 o
  -8  -1   7      141.09      159.43     17.19 o
  -7  -1   7      408.79      388.79     14.90 o
  -6  -1   7     6047.28     5970.09     77.75 o
  -5  -1   7     3740.78     3518.79     41.73 o
  -4  -1   7     2659.07     2558.99     36.22 o
  -3  -1   7     2059.36     1958.68     24.80 o
  -2  -1   7    10752.53    10964.04    104.97 o
  -1  -1   7     5176.70     5237.51     46.96 o
   0  -1   7     4583.38     4598.83     43.46 o
   1  -1   7     2273.68     2102.97     27.89 o
   2  -1   7      782.79      683.53     12.53 o
   3  -1   7     4244.31     4092.88     45.59 o
   4  -1   7     2176.55     2138.93     27.65 o
   5  -1   7      140.86      103.34      7.12 o
   6  -1   7      655.09      603.94     14.85 o
   7  -1   7     1709.55     1652.79     28.22 o
   8  -1   7      648.75      594.42     19.18 o
   9  -1   7       99.66      129.75     19.86 o
  10  -1   7     1160.89     1081.52     39.01 o
  11  -1   7       67.39       46.59     21.30 o
  12  -1   7      773.25      776.04     64.95 o
  13  -1   7      223.97      254.11     31.80 o
  14  -1   7      318.43      392.93     90.03 o
 -13   0   7       34.27       18.71     33.27 o
 -12   0   7       30.07       12.93     22.68 o
 -11   0   7        1.54       -8.64     19.25 o
 -10   0   7      140.27      151.15     28.06 o
  -9   0   7        4.95       -0.15     14.99 o
  -8   0   7       79.33       59.83     26.70 o
  -7   0   7      549.76      541.93     18.82 o
  -6   0   7      196.76      190.86     10.59 o
  -5   0   7      197.03      180.61      7.20 o
  -4   0   7       24.91       26.73      5.24 o
  -3   0   7       48.74       59.44      5.29 o
  -2   0   7      741.82      814.42     13.63 o
  -1   0   7      501.69      590.99     10.03 o
   0   0   7      793.95      785.67     12.24 o
   1   0   7     3961.21     3763.38     38.22 o
   2   0   7      202.20      241.26      6.26 o
   3   0   7     1704.20     1716.54     23.03 o
   4   0   7     5115.61     5101.75     55.03 o
   5   0   7     3782.32     3812.12     44.70 o
   6   0   7     4149.93     4226.90     48.53 o
   7   0   7     1275.69     1269.82     26.46 o
   8   0   7     1159.34     1208.23     30.04 o
   9   0   7      785.00      816.05     33.98 o
  10   0   7      985.08     1005.98     59.49 o
  11   0   7      637.06      718.87     41.75 o
  12   0   7       56.86       60.46     23.86 o
  13   0   7      232.72      299.61     31.24 o
  14   0   7      416.72      542.68     55.91 o
 -13   1   7       19.45      -28.59     24.52 o
 -12   1   7      299.28      299.30     74.42 o
 -11   1   7      204.35      215.38     24.76 o
 -10   1   7      264.18      290.81     20.89 o
  -9   1   7      181.27      222.20     18.42 o
  -8   1   7      692.52      684.50     30.84 o
  -7   1   7      910.03      913.99     21.48 o
  -6   1   7      328.13      308.35     13.40 o
  -5   1   7       27.95       19.51      5.04 o
  -4   1   7      904.03      980.24     16.13 o
  -3   1   7     3660.67     3857.12     44.51 o
  -2   1   7      272.14      301.60      8.34 o
  -1   1   7     1918.09     2032.98     25.16 o
   0   1   7     1577.83     1790.26     18.99 o
   1   1   7     1623.77     1728.55     18.36 o
   2   1   7     1626.72     1796.38     21.81 o
   3   1   7        1.01       -0.30      3.87 o
   4   1   7        1.11       -0.05      4.50 o
   5   1   7     1564.90     1631.68     22.13 o
   6   1   7     1753.72     1837.65     29.15 o
   7   1   7      692.91      731.69     22.38 o
   8   1   7      185.89      161.26     14.73 o
   9   1   7      243.43      257.72     15.79 o
  10   1   7      262.49      243.00     27.77 o
  11   1   7       97.79      110.44     22.66 o
  12   1   7       13.74       15.16     18.43 o
  13   1   7      141.49      122.42     23.83 o
  14   1   7       27.25       21.76     44.18 o
 -13   2   7      110.18      118.67     28.16 o
 -12   2   7      854.12      908.26     36.29 o
 -11   2   7       12.81       11.03     18.21 o
 -10   2   7      190.89      161.97     25.77 o
  -9   2   7      251.77      249.29     21.68 o
  -8   2   7       48.86       23.97     10.97 o
  -7   2   7     2340.15     2195.44     39.21 o
  -6   2   7     1402.75     1366.81     27.18 o
  -5   2   7      745.37      743.26     15.76 o
  -4   2   7     1192.23     1370.46     18.84 o
  -3   2   7      172.73      268.34     10.64 o
  -2   2   7      249.21      335.34      8.47 o
  -1   2   7     6666.14     6810.26     62.66 o
   0   2   7     1150.26     1262.93     15.56 o
   1   2   7      475.61      548.19     10.22 o
   2   2   7     6075.92     6172.67     55.34 o
   3   2   7       12.69       15.20      4.25 o
   4   2   7     5176.49     5317.55     58.47 o
   5   2   7       19.31       15.09      5.92 o
   6   2   7     2857.11     2803.45     39.51 o
   7   2   7     1153.70     1041.69     25.21 o
   8   2   7       10.22       10.64     12.74 o
   9   2   7      362.76      435.63     25.63 o
  10   2   7        3.68       -2.39     16.86 o
  11   2   7        3.63       16.18     22.68 o
  12   2   7      133.31      138.63     32.58 o
  13   2   7       55.35       67.38     33.49 o
  14   2   7      232.49      272.73     45.16 o
  15   2   7        6.56       26.15     40.11 o
 -13   3   7       79.19      101.55     28.32 o
 -12   3   7       62.70       78.82     21.96 o
 -11   3   7       47.69        1.04     30.85 o
 -10   3   7        0.50      -11.78     18.54 o
  -9   3   7       54.80       60.92     20.08 o
  -8   3   7       38.01       54.61     16.15 o
  -7   3   7     2991.99     3085.85     56.12 o
  -6   3   7      491.24      492.34     15.87 o
  -5   3   7     2683.69     2697.99     33.12 o
  -4   3   7     3307.77     3180.15     33.89 o
  -3   3   7     4561.24     4458.54     47.38 o
  -2   3   7     7895.00     7757.71     78.27 o
  -1   3   7      730.31      631.63      9.88 o
   0   3   7     7646.86     7668.33     67.22 o
   1   3   7    13180.72    13796.52    137.17 o
   2   3   7       72.15      107.92      4.68 o
   3   3   7     8571.06     8751.63     86.95 o
   4   3   7     2080.90     2220.14     27.31 o
   5   3   7      658.48      637.04     14.28 o
   6   3   7      180.41      168.81      7.54 o
   7   3   7        0.15        0.60      7.39 o
   8   3   7       97.79      111.56     14.75 o
   9   3   7      370.73      327.82     22.49 o
  10   3   7      147.56      115.71     19.35 o
  11   3   7      137.56      148.04     25.50 o
  12   3   7      136.43      146.36     31.72 o
  13   3   7      184.75      190.08     35.79 o
  14   3   7       64.43       93.79     35.98 o
  15   3   7      103.51      103.10     41.03 o
 -13   4   7       36.56       56.53     28.33 o
 -12   4   7      557.40      617.86     37.91 o
 -11   4   7        8.98       12.66     22.46 o
 -10   4   7      101.85      101.87     23.70 o
  -9   4   7      402.83      414.77     29.43 o
  -8   4   7      376.17      401.72     27.70 o
  -7   4   7      110.46      116.27     14.96 o
  -6   4   7      457.98      445.15     15.06 o
  -5   4   7      483.58      470.07     11.93 o
  -4   4   7      953.23      983.06     19.50 o
  -3   4   7       68.37       76.62      6.20 o
  -2   4   7     3948.21     4052.77     36.94 o
  -1   4   7     2553.82     2882.57     26.96 o
   0   4   7      181.04      144.33      5.89 o
   1   4   7       19.20       10.44      3.44 o
   2   4   7     1401.24     1371.29     18.82 o
   3   4   7     9789.20     9762.94     97.72 o
   4   4   7    10623.08    11651.61    138.31 o
   5   4   7     6067.41     5748.02     71.97 o
   6   4   7     3402.48     3290.06     53.18 o
   7   4   7     2715.09     2558.30     59.13 o
   8   4   7     3784.96     3686.51     87.70 o
   9   4   7     2588.31     2570.61     64.71 o
  10   4   7     1670.31     1821.29     52.89 o
  11   4   7      197.03      216.32     22.70 o
  12   4   7      883.42      998.38     55.84 o
  13   4   7      135.24       99.04     31.46 o
  14   4   7        7.07      -26.15     31.40 o
  15   4   7       67.41      151.34     39.06 o
 -13   5   7       56.30       63.42     34.23 o
 -12   5   7       90.53       69.97     36.93 o
 -11   5   7      349.10      356.74     33.68 o
 -10   5   7      106.74      144.25     33.36 o
  -9   5   7      294.61      321.44     19.37 o
  -8   5   7        5.15       29.53     17.25 o
  -7   5   7        1.89        5.25      9.93 o
  -6   5   7       14.12       10.49      9.43 o
  -5   5   7      302.09      327.85     10.18 o
  -4   5   7      703.56      753.12     14.73 o
  -3   5   7      199.13      174.12      7.57 o
  -2   5   7     1028.48     1086.81     12.45 o
  -1   5   7      333.31      265.29      6.85 o
   0   5   7       30.41       20.73      5.60 o
   1   5   7     2779.47     2886.39     31.68 o
   2   5   7     6124.48     5996.61     58.19 o
   3   5   7       23.54       27.10      4.37 o
   4   5   7       11.95        3.65      5.39 o
   5   5   7      824.17      701.34     13.32 o
   6   5   7     1524.96     1513.55     29.01 o
   7   5   7     1147.54     1163.33     29.21 o
   8   5   7      370.57      357.08     21.12 o
   9   5   7      443.38      426.64     24.27 o
  10   5   7      427.29      437.87     26.17 o
  11   5   7       13.33      -27.60     15.66 o
  12   5   7      624.86      666.33     45.49 o
  13   5   7        6.27      -36.12     25.04 o
  14   5   7      279.23      363.05     39.85 o
  15   5   7      513.36      583.22     48.77 o
 -13   6   7       60.92       34.65     32.16 o
 -12   6   7      279.88      315.62     98.38 o
 -11   6   7      122.46      134.31     29.86 o
 -10   6   7      505.34      574.51     37.46 o
  -9   6   7        6.87      -22.30     18.79 o
  -8   6   7      309.39      305.54     21.86 o
  -7   6   7      127.13      112.66     13.26 o
  -6   6   7      344.91      302.82     15.85 o
  -5   6   7      696.40      715.19     17.02 o
  -4   6   7     1030.58      944.42     17.98 o
  -3   6   7       40.25       53.21      6.07 o
  -2   6   7      771.49      902.28     11.91 o
  -1   6   7      555.69      697.70     11.84 o
   0   6   7     1734.02     1714.19     22.03 o
   1   6   7     3526.15     3454.07     34.94 o
   2   6   7      700.62      806.25     17.09 o
   3   6   7     1515.41     1668.85     24.99 o
   4   6   7     1002.70     1073.51     17.95 o
   5   6   7      171.27      196.94      7.20 o
   6   6   7      112.91      148.26     12.67 o
   7   6   7       53.80       39.96     12.46 o
   8   6   7     1033.47      991.81     34.04 o
   9   6   7      750.85      746.02     30.10 o
  10   6   7      976.92     1032.02     53.74 o
  11   6   7      217.36      259.11     23.92 o
  12   6   7      220.58      280.93     26.12 o
  13   6   7      336.63      395.63     36.18 o
  14   6   7        3.46        8.32     27.20 o
  15   6   7       96.84      123.81     32.58 o
 -13   7   7      122.22      164.38     34.39 o
 -12   7   7       19.74      -36.91     29.37 o
 -11   7   7       39.47       59.35     29.96 o
 -10   7   7      251.36      284.30     38.80 o
  -9   7   7      167.94      174.00     20.96 o
  -8   7   7       58.07       37.15     13.72 o
  -7   7   7     1246.98     1213.87     32.03 o
  -6   7   7      434.61      442.64     19.41 o
  -5   7   7     5531.92     5462.92    104.42 o
  -4   7   7     3427.25     3572.45     49.89 o
  -3   7   7     5664.33     5801.49     76.04 o
  -2   7   7      805.77      739.64     11.29 o
  -1   7   7     1350.22     1137.90     16.18 o
   0   7   7     8662.39     8936.61     89.33 o
   1   7   7     3365.06     3358.45     47.99 o
   2   7   7    19019.56    19930.38    179.49 o
   3   7   7     1085.91     1016.53     18.54 o
   4   7   7     4129.72     4342.37     51.10 o
   5   7   7      925.98      862.14     15.84 o
   6   7   7      442.48      465.69     12.77 o
   7   7   7      114.92      139.92     12.27 o
   8   7   7      384.78      392.13     20.02 o
   9   7   7        0.37       17.98     13.69 o
  10   7   7        2.34        7.09     15.13 o
  11   7   7       19.70       67.38     42.41 o
  12   7   7       95.45      140.88     28.35 o
  13   7   7      548.98      587.28     42.74 o
  14   7   7       99.92      114.38     28.91 o
 -12   8   7        8.17       24.55     60.47 o
 -11   8   7      592.61      663.14     45.72 o
 -10   8   7      211.15      248.84     22.77 o
  -9   8   7       45.92       42.48     19.13 o
  -8   8   7      472.96      439.66     25.58 o
  -7   8   7      449.44      481.86     22.10 o
  -6   8   7     1073.46      980.47     32.82 o
  -5   8   7      211.32      169.88     16.17 o
  -4   8   7      609.02      617.03     21.39 o
  -3   8   7        6.06        7.11      6.18 o
  -2   8   7     2152.21     2381.26     26.70 o
  -1   8   7     1118.13     1128.73     16.06 o
   0   8   7     3250.34     3060.87     35.13 o
   1   8   7      177.09      274.02     12.44 o
   2   8   7     4526.83     4698.16     49.21 o
   3   8   7       54.33       98.95      7.03 o
   4   8   7     3089.67     3014.36     37.86 o
   5   8   7     5201.54     5076.09     64.69 o
   6   8   7     1164.15     1220.07     28.16 o
   7   8   7     3232.36     3158.37     71.35 o
   8   8   7     2536.38     2570.35     56.16 o
   9   8   7     3783.16     3930.69     90.37 o
  10   8   7     1447.25     1436.40     49.17 o
  11   8   7       36.48       64.64     18.87 o
  12   8   7      750.55      712.21     74.46 o
  13   8   7        2.08      -52.19     33.34 o
 -12   9   7      425.67      385.49     42.80 o
 -11   9   7       42.78       74.95     51.35 o
 -10   9   7      301.53      264.03     33.80 o
  -9   9   7        1.85       -1.89     19.97 o
  -8   9   7      410.17      354.03     22.26 o
  -7   9   7      251.17      235.45     18.99 o
  -6   9   7     1226.03     1142.79     37.49 o
  -5   9   7      102.87       94.59     13.21 o
  -4   9   7      865.91      873.83     26.13 o
  -3   9   7      608.50      562.73     12.29 o
  -2   9   7      313.70      300.23      8.74 o
  -1   9   7     5091.56     4974.41     52.77 o
   0   9   7     3651.30     3827.88     42.27 o
   1   9   7     1496.05     1382.35     20.48 o
   2   9   7     3616.73     3694.22     40.47 o
   3   9   7     2186.87     2160.94     31.92 o
   4   9   7     1459.37     1260.57     20.29 o
   5   9   7       29.41       29.01      7.33 o
   6   9   7       24.61        3.24      7.98 o
   7   9   7      121.76      119.72     15.00 o
   8   9   7      954.03      965.69     43.95 o
   9   9   7      307.53      249.92     24.12 o
  10   9   7       91.20       63.82     18.05 o
  11   9   7      110.31      100.89     43.82 o
  12   9   7       92.15       83.71     22.03 o
  13   9   7       31.79       38.84     21.81 o
 -12  10   7       73.93      169.19     39.78 o
 -11  10   7      137.61       78.27     35.13 o
 -10  10   7       59.80       27.94     23.06 o
  -9  10   7      261.43      228.09     26.03 o
  -8  10   7       50.62       24.61     19.75 o
  -7  10   7        9.09       29.36     17.61 o
  -6  10   7        0.98        7.36     17.18 o
  -5  10   7      810.45      749.32     26.48 o
  -4  10   7      623.33      654.76     23.90 o
  -3  10   7      292.37      262.82     11.69 o
  -2  10   7     1499.21     1495.83     29.86 o
  -1  10   7     1154.61     1146.70     20.83 o
   0  10   7     1069.64     1160.55     17.11 o
   1  10   7     1129.63     1200.19     19.19 o
   2  10   7       15.89       13.66      3.87 o
   3  10   7      430.92      454.23     14.78 o
   4  10   7      869.24      762.48     16.59 o
   5  10   7     1152.84     1121.20     21.97 o
   6  10   7      135.23      107.37     10.79 o
   7  10   7       78.96       79.05      7.54 o
   8  10   7     2805.88     2690.30     60.03 o
   9  10   7     1454.74     1421.75     41.29 o
  10  10   7      755.17      796.13     34.84 o
  11  10   7      295.81      380.21     89.67 o
  12  10   7       24.92       30.75     20.59 o
  13  10   7      455.79      538.24     33.13 o
  14  10   7      108.14      105.39     25.76 o
 -12  11   7        6.22      -25.70     37.53 o
 -11  11   7       19.95       27.78     21.84 o
 -10  11   7        0.61        9.19     23.88 o
  -9  11   7        2.00        0.38     22.17 o
  -8  11   7       98.30      160.52     30.89 o
  -7  11   7       37.75       45.90     19.13 o
  -6  11   7      895.99      921.85     36.53 o
  -5  11   7      626.81      616.42     25.01 o
  -4  11   7      422.44      457.20     21.44 o
  -3  11   7     7007.39     6882.91     91.41 o
  -2  11   7     1808.01     1777.41     22.96 o
  -1  11   7     1417.78     1457.95     20.08 o
   0  11   7     1612.80     1615.92     21.46 o
   1  11   7      777.76      808.19     14.91 o
   2  11   7      632.58      582.40     10.78 o
   3  11   7       11.68       20.37      8.49 o
   4  11   7     1857.77     1881.81     30.01 o
   5  11   7      900.95     1023.37     38.20 o
   6  11   7      205.86      189.02     10.04 o
   7  11   7      825.35      838.30     19.80 o
   8  11   7        0.23        0.66      7.08 o
   9  11   7      284.81      307.72     29.28 o
  10  11   7      158.41      186.29     24.47 o
  11  11   7        0.64       15.64     22.39 o
  12  11   7       72.85       59.24     46.99 o
  13  11   7        0.22        9.56     22.95 o
  14  11   7        2.25       21.19     24.55 o
 -11  12   7        3.51      -12.89     24.92 o
 -10  12   7       45.84       62.01     26.69 o
  -9  12   7      525.99      573.26     47.17 o
  -8  12   7      227.21      254.75     35.34 o
  -7  12   7      887.90      886.60    107.76 o
  -6  12   7      638.07      638.08     54.59 o
  -5  12   7       48.46       45.83     15.47 o
  -4  12   7      884.64      748.80     27.60 o
  -3  12   7      169.56      168.59     12.88 o
  -2  12   7        1.59        4.59      8.15 o
  -1  12   7      591.50      675.99     13.83 o
   0  12   7        3.33       -4.42      6.00 o
   1  12   7      158.37      144.81      8.47 o
   2  12   7     2298.18     2259.21     29.66 o
   3  12   7      445.75      409.84     14.74 o
   4  12   7     1598.58     1519.33     28.78 o
   5  12   7     3140.90     2961.23     46.41 o
   6  12   7      759.13      810.15     18.99 o
   7  12   7     1794.62     1774.66     36.78 o
   8  12   7      217.29      230.11     17.30 o
   9  12   7      941.10      947.73     31.92 o
  10  12   7      330.23      301.26     30.99 o
  11  12   7     1952.90     1815.43     59.22 o
  12  12   7        1.73        0.06     23.28 o
  13  12   7       14.50       37.04     25.56 o
  14  12   7       22.11       51.29     35.11 o
 -11  13   7        8.74        5.42     26.99 o
 -10  13   7      381.80      422.41     57.99 o
  -9  13   7       25.15      100.02     35.14 o
  -8  13   7       58.59       61.31     31.77 o
  -7  13   7      170.11      270.75     34.21 o
  -6  13   7      203.82      134.02     23.34 o
  -5  13   7       85.77       93.74     24.77 o
  -4  13   7      790.44      844.28     30.40 o
  -3  13   7      713.01      767.05     25.51 o
  -2  13   7     4615.92     4655.45     62.36 o
  -1  13   7     2902.48     2954.58     35.07 o
   0  13   7     1867.22     1804.69     28.18 o
   1  13   7     6394.86     6235.39     66.69 o
   2  13   7     3478.68     3380.61     44.81 o
   3  13   7     2932.29     2876.67     43.93 o
   4  13   7      691.29      664.98     19.77 o
   5  13   7      207.59      166.59     13.59 o
   6  13   7     4228.42     4052.57     59.29 o
   7  13   7       20.42        9.91     12.77 o
   8  13   7       35.54       38.94     14.74 o
   9  13   7        3.79       -3.40     15.03 o
  10  13   7      582.84      599.80     36.43 o
  11  13   7      295.08      265.93     50.65 o
  12  13   7       14.23       -8.13     29.76 o
  13  13   7       46.84        9.73     26.92 o
  14  13   7       70.02       65.62     29.93 o
 -10  14   7        9.32        3.12     28.54 o
  -9  14   7        0.54        7.56     34.64 o
  -8  14   7        1.29      -50.06     30.19 o
  -7  14   7      134.99      183.50     34.12 o
  -6  14   7       41.68       36.11     22.55 o
  -5  14   7      343.74      381.39     28.91 o
  -4  14   7      290.78      293.84     21.71 o
  -3  14   7       33.71       26.98     12.40 o
  -2  14   7     2619.37     2560.67     47.41 o
  -1  14   7      743.77      777.28     21.15 o
   0  14   7     1350.14     1375.98     23.11 o
   1  14   7      769.53      812.51     17.65 o
   2  14   7      254.68      236.91     11.24 o
   3  14   7     2199.72     2244.10     36.34 o
   4  14   7      311.82      263.30     13.95 o
   5  14   7      411.37      391.76     18.36 o
   6  14   7      198.12      164.84     17.76 o
   7  14   7     1129.38     1053.22     31.99 o
   8  14   7     3093.90     3144.05     59.86 o
   9  14   7      267.04      235.70     20.75 o
  10  14   7     1517.05     1603.26     44.28 o
  11  14   7      482.56      488.39     30.95 o
  12  14   7      176.95      196.95     31.27 o
  13  14   7      366.26      342.22     36.39 o
  14  14   7       15.97      -26.42     30.87 o
 -10  15   7      103.71      100.35     32.71 o
  -9  15   7        3.37       84.61     38.68 o
  -8  15   7       60.61       89.42     36.51 o
  -7  15   7      664.37      653.64     39.24 o
  -6  15   7      541.49      608.69     36.73 o
  -5  15   7       79.63       87.03     23.64 o
  -4  15   7      226.92      220.57     39.47 o
  -3  15   7       12.98      -24.63     12.32 o
  -2  15   7      203.91      169.16     16.73 o
  -1  15   7     2901.90     2788.97     48.19 o
   0  15   7      117.34      122.83     10.41 o
   1  15   7      638.78      651.36     16.89 o
   2  15   7        6.29        3.51      8.45 o
   3  15   7     1692.36     1696.02     33.34 o
   4  15   7      117.57       72.28     11.98 o
   5  15   7        2.44       -4.34     11.46 o
   6  15   7      296.63      260.54     25.81 o
   7  15   7      101.55       91.40     14.09 o
   8  15   7       28.56       -3.30     17.22 o
   9  15   7       81.37       92.83     19.42 o
  10  15   7        0.17      -20.80     18.08 o
  11  15   7      200.25      221.61     23.27 o
  12  15   7        4.92       24.28     22.62 o
  13  15   7       16.45       13.30     30.78 o
  -9  16   7      171.29      178.60     44.65 o
  -8  16   7      293.07      295.12     35.26 o
  -7  16   7      381.14      366.45     35.45 o
  -6  16   7        7.18       18.65     25.15 o
  -5  16   7      311.20      292.00     30.45 o
  -4  16   7        3.36      -21.89     21.75 o
  -3  16   7      400.91      380.80     22.27 o
  -2  16   7      297.76      274.03     33.38 o
  -1  16   7       11.36        7.47     12.80 o
   0  16   7        6.33       17.92     12.07 o
   1  16   7       19.39       15.82     10.24 o
   2  16   7        1.17        7.29      9.25 o
   3  16   7      862.67      916.14     23.82 o
   4  16   7       33.75       38.26     11.63 o
   5  16   7      363.87      369.76     18.63 o
   6  16   7       18.96       42.33     13.37 o
   7  16   7      153.71      149.19     15.85 o
   8  16   7      756.33      764.70     28.57 o
   9  16   7       42.66       22.04     20.37 o
  10  16   7       17.33       16.34     20.39 o
  11  16   7       95.96       75.87     25.42 o
  12  16   7        2.59       -2.60     21.73 o
  13  16   7       88.24       68.24     29.98 o
  -9  17   7        0.47       35.17     43.75 o
  -8  17   7       13.98       21.33     29.73 o
  -7  17   7       46.47       29.21     29.94 o
  -6  17   7       98.05       91.99     38.06 o
  -5  17   7     1131.52     1305.82     60.46 o
  -4  17   7      143.08      182.76     54.53 o
  -3  17   7      438.04      384.32     26.16 o
  -2  17   7     1021.72     1009.63     38.09 o
  -1  17   7     2318.26     2199.31     68.04 o
   0  17   7     1960.83     2004.32     44.65 o
   1  17   7      193.59      208.39     16.62 o
   2  17   7     1493.74     1423.00     32.65 o
   3  17   7      766.27      831.55     24.07 o
   4  17   7     1915.79     1790.43     34.85 o
   5  17   7     1407.59     1472.38     34.33 o
   6  17   7       15.05        5.54     15.54 o
   7  17   7      508.37      459.39     22.29 o
   8  17   7     1118.26     1017.64     37.77 o
   9  17   7       73.10       60.44     22.44 o
  10  17   7       21.22       46.51     22.66 o
  11  17   7       28.04       33.32     23.29 o
  12  17   7        1.64       -5.15     23.21 o
  13  17   7       61.66       78.81     30.35 o
  -8  18   7      315.20      324.95     41.84 o
  -7  18   7      140.83      194.49     41.09 o
  -6  18   7      294.27      346.89     41.62 o
  -5  18   7       10.78       77.62     32.82 o
  -4  18   7       25.44       80.62     44.70 o
  -3  18   7      165.83      193.18     27.79 o
  -2  18   7       15.30       25.25     25.01 o
  -1  18   7        9.23       11.60     23.26 o
   0  18   7      368.19      321.86     28.85 o
   1  18   7      105.37       59.07     20.80 o
   2  18   7       51.86       53.96     13.59 o
   3  18   7       10.63        1.11     14.15 o
   4  18   7      432.81      471.60     23.55 o
   5  18   7      769.50      802.17     31.65 o
   6  18   7      120.32       95.10     22.70 o
   7  18   7      688.43      666.72     29.94 o
   8  18   7      321.75      300.85     23.98 o
   9  18   7     1698.23     1760.81     42.51 o
  10  18   7      912.76      979.92     41.93 o
  11  18   7      474.75      491.78     34.06 o
  12  18   7      253.91      284.41     31.61 o
  -7  19   7      124.73      135.81     41.09 o
  -6  19   7        8.55      -50.47     47.32 o
  -5  19   7        2.91       35.33     47.00 o
  -4  19   7       88.19      161.37     48.24 o
  -3  19   7        1.17        9.95     25.29 o
  -2  19   7       16.67       30.98     26.11 o
  -1  19   7       93.82       87.81     36.41 o
   0  19   7        6.77      -10.58     24.79 o
   1  19   7      141.86       86.96     25.40 o
   2  19   7      354.59      346.09     21.14 o
   3  19   7      143.60      122.35     18.74 o
   4  19   7      446.11      495.21     25.21 o
   5  19   7        2.76      -10.45     18.78 o
   6  19   7      254.23      261.54     24.96 o
   7  19   7      206.95      209.20     25.63 o
   8  19   7      384.26      407.85     27.17 o
   9  19   7       60.30       43.09     19.67 o
  10  19   7       52.69       22.22     25.51 o
  11  19   7       59.82       66.28     32.58 o
  12  19   7       29.94       20.22     45.85 o
  -7  20   7       24.79      -56.76     49.42 o
  -6  20   7       88.71       43.33     50.34 o
  -5  20   7       59.21       65.94     50.21 o
  -4  20   7       56.65        3.02     43.91 o
  -3  20   7       16.49      -39.39     41.95 o
  -2  20   7        0.41       22.19     48.18 o
  -1  20   7        0.28        9.93     27.25 o
   0  20   7        1.28      -24.22     21.94 o
   1  20   7      727.92      733.35     50.97 o
   2  20   7      121.50      104.98     26.69 o
   3  20   7        5.63        9.55     17.79 o
   4  20   7       12.82       -9.73     20.00 o
   5  20   7       75.73       18.85     18.50 o
   6  20   7        0.06      -37.19     19.32 o
   7  20   7      127.64      124.31     23.63 o
   8  20   7      351.00      300.30     27.10 o
   9  20   7       27.78       25.08     20.33 o
  10  20   7      304.46      231.80     32.26 o
  11  20   7      116.58       44.07     28.69 o
  -6  21   7       17.92        8.59     52.70 o
  -5  21   7       57.27      113.20     56.37 o
  -4  21   7       40.75      106.64     51.52 o
  -3  21   7      487.82      488.90     62.33 o
  -2  21   7      941.22     1069.77     53.01 o
  -1  21   7      201.11      216.55     34.02 o
   0  21   7      124.50      184.83     44.41 o
   1  21   7      135.51      196.73     59.71 o
   2  21   7      693.98      516.60     47.69 o
   3  21   7      471.57      462.68     55.17 o
   4  21   7      279.38      265.08     24.10 o
   5  21   7      426.35      442.11     27.46 o
   6  21   7      571.58      625.92     39.00 o
   7  21   7      298.22      350.96     30.98 o
   8  21   7        1.95       23.00     23.01 o
   9  21   7      377.54      402.18     35.39 o
  10  21   7       46.71       66.35     30.02 o
  -5  22   7        3.56        1.31     50.54 o
  -4  22   7      449.14      514.99     68.23 o
  -3  22   7        3.34      -13.70     47.26 o
  -2  22   7       19.13      -25.04     28.52 o
  -1  22   7       17.44      -22.90     29.08 o
   0  22   7       99.46       56.43     28.58 o
   1  22   7      196.54      170.26     40.26 o
   2  22   7       21.67       62.49     36.03 o
   3  22   7       27.29        8.17     28.48 o
   4  22   7      277.46      317.55     38.75 o
   5  22   7       14.19        3.65     21.97 o
   6  22   7      287.96      292.20     29.83 o
   7  22   7      370.57      434.62     33.39 o
   8  22   7       11.09      -16.55     24.07 o
   9  22   7      479.76      490.44     32.07 o
  -3  23   7        7.70      -66.72     43.85 o
  -2  23   7       18.90       -4.32     30.40 o
  -1  23   7       45.04      -12.46     30.13 o
   0  23   7      339.32      310.88     56.70 o
   1  23   7      833.87      770.94     58.94 o
   2  23   7       28.99      -15.93     37.49 o
   3  23   7      618.96      622.18    109.56 o
   4  23   7      227.89      247.95     36.21 o
   5  23   7      119.97       96.49     24.31 o
   6  23   7      767.90      892.55     42.16 o
   7  23   7        2.74       12.28     26.55 o
   8  23   7      305.42      304.53     32.72 o
  -2  24   7        0.69       29.36     48.04 o
  -1  24   7      147.33      184.05     54.93 o
   0  24   7      178.69      191.26     56.17 o
   1  24   7       77.41       29.36     39.63 o
   2  24   7       95.04      128.90     43.69 o
   3  24   7       26.69      -23.20     39.75 o
   4  24   7        2.53       -9.81     32.12 o
   5  24   7       22.94       36.36     32.60 o
   6  24   7      358.85      405.85     31.71 o
   7  24   7        2.14      -24.69     27.60 o
   1  25   7       23.31       -1.49     40.22 o
   2  25   7       29.75       46.40     44.04 o
   3  25   7      690.09      657.15     59.87 o
   4  25   7       26.29       12.07     42.32 o
   5  25   7       60.88       35.90     35.38 o
  -4 -18   8       93.65       30.91     37.02 o
  -3 -18   8      101.94       83.27     37.95 o
  -2 -18   8       44.59       19.19     34.48 o
  -1 -18   8      207.17      226.62     48.22 o
   0 -18   8      118.64       48.77     51.65 o
   1 -18   8        1.83      -34.80     48.31 o
   2 -18   8       21.11       37.17     35.92 o
  -6 -17   8       74.66       27.80     42.84 o
  -5 -17   8       54.85       26.69     31.80 o
  -4 -17   8       76.29       54.00     29.64 o
  -3 -17   8        0.50       -4.59     32.98 o
  -2 -17   8       22.50       15.09     35.09 o
  -1 -17   8       24.20       59.14     33.40 o
   0 -17   8      550.73      584.40     65.41 o
   1 -17   8       86.93       64.76     48.83 o
   2 -17   8      400.66      399.07     39.95 o
   3 -17   8       12.56      -52.24     43.00 o
   4 -17   8      829.29      669.61     71.84 o
  -7 -16   8        1.96       33.95     29.55 o
  -6 -16   8      225.24      343.72     69.37 o
  -5 -16   8      488.04      511.81     34.00 o
  -4 -16   8      173.62       79.00     28.08 o
  -3 -16   8       55.94       82.85     28.22 o
  -2 -16   8      572.18      584.82     45.94 o
  -1 -16   8     1351.70     1481.31     71.64 o
   0 -16   8      317.00      315.86     56.43 o
   1 -16   8       16.79        5.10     28.61 o
   2 -16   8      222.93      223.57     35.97 o
   3 -16   8     1026.60      934.86     75.90 o
   4 -16   8        6.91      -85.14     46.60 o
   5 -16   8       45.89       49.08     42.16 o
  -8 -15   8       13.12      -16.87     27.05 o
  -7 -15   8       95.36       83.74     27.13 o
  -6 -15   8        8.18      -18.39     23.97 o
  -5 -15   8       56.79       93.21     23.34 o
  -4 -15   8      128.66      104.68     25.01 o
  -3 -15   8      495.33      510.75     35.39 o
  -2 -15   8       58.45       60.42     30.77 o
  -1 -15   8       32.75       62.86     31.39 o
   0 -15   8      114.18      100.79     31.66 o
   1 -15   8      267.98      338.24     35.82 o
   2 -15   8       78.26       70.76     29.69 o
   3 -15   8      499.09      436.34     37.79 o
   4 -15   8      558.97      595.96     52.55 o
   5 -15   8      348.92      243.79     50.83 o
   6 -15   8       39.65       69.25     46.37 o
   7 -15   8       10.97       -5.64     50.27 o
  -9 -14   8       59.14       66.90     27.31 o
  -8 -14   8      332.15      382.27     31.29 o
  -7 -14   8      167.81      122.90     26.48 o
  -6 -14   8      597.10      723.42     36.65 o
  -5 -14   8        4.97        5.01     20.28 o
  -4 -14   8      281.15      321.99     31.93 o
  -3 -14   8        7.71        6.07     21.03 o
  -2 -14   8       86.89       96.93     25.24 o
  -1 -14   8      144.37      112.63     30.65 o
   0 -14   8       17.93       11.34     18.09 o
   1 -14   8      502.73      563.68     35.15 o
   2 -14   8        0.17       16.74     27.46 o
   3 -14   8       34.18       55.72     27.59 o
   4 -14   8        0.93       -2.38     50.34 o
   5 -14   8       13.19       31.87     36.78 o
   6 -14   8       21.19      -10.89     36.83 o
   7 -14   8       80.59       37.17     64.50 o
   8 -14   8       34.43       76.75     59.19 o
 -10 -13   8        8.99       57.04     33.75 o
  -9 -13   8      707.08      731.01     65.80 o
  -8 -13   8      142.61      165.73     25.62 o
  -7 -13   8      126.93      101.37     24.56 o
  -6 -13   8        9.80       18.28     22.06 o
  -5 -13   8     1142.86     1107.75     40.98 o
  -4 -13   8       60.58       30.19     19.44 o
  -3 -13   8       20.85        9.07     18.00 o
  -2 -13   8        3.46        3.42     19.41 o
  -1 -13   8      450.64      478.81     36.85 o
   0 -13   8      138.90      148.96     25.30 o
   1 -13   8      595.50      669.59     35.80 o
   2 -13   8      211.80      206.70     30.47 o
   3 -13   8      521.63      482.32     32.25 o
   4 -13   8      381.44      367.15     42.98 o
   5 -13   8       36.37       43.06     36.51 o
   6 -13   8      470.64      516.85     50.44 o
   7 -13   8       93.85       96.37     43.79 o
   8 -13   8       77.89       57.66     38.93 o
 -10 -12   8      137.57      169.70     32.07 o
  -9 -12   8       83.91       68.54     19.68 o
  -8 -12   8      375.48      409.26     28.71 o
  -7 -12   8     1170.53     1172.82     41.23 o
  -6 -12   8       29.20        8.79     19.80 o
  -5 -12   8      592.31      614.31     31.30 o
  -4 -12   8      444.74      453.59     38.19 o
  -3 -12   8     1089.92     1164.33     35.28 o
  -2 -12   8     3815.96     3824.09     91.28 o
  -1 -12   8      107.27      129.71     23.14 o
   0 -12   8     2678.39     2720.07     54.24 o
   1 -12   8     2076.27     2135.61     59.60 o
   2 -12   8     1312.96     1464.95     48.62 o
   3 -12   8       89.47       77.20     32.44 o
   4 -12   8       13.40      -42.82     28.93 o
   5 -12   8      558.89      682.66     40.38 o
   6 -12   8       85.07       74.09     28.76 o
   7 -12   8        1.84       20.95     29.41 o
   8 -12   8      256.78      366.34     67.08 o
   9 -12   8        1.96       29.10     32.85 o
 -11 -11   8       16.15       21.74     28.36 o
 -10 -11   8       35.17       32.96     26.69 o
  -9 -11   8       37.06       18.75     25.86 o
  -8 -11   8      304.62      328.55     25.66 o
  -7 -11   8       77.54      106.71     21.73 o
  -6 -11   8       55.59       21.70     19.41 o
  -5 -11   8      202.51      178.13     22.31 o
  -4 -11   8      702.37      679.56     27.38 o
  -3 -11   8       29.17        9.73     16.00 o
  -2 -11   8        1.47        5.50     14.80 o
  -1 -11   8      121.84      123.33     14.43 o
   0 -11   8      499.15      524.69     23.88 o
   1 -11   8     1215.83     1201.71     34.15 o
   2 -11   8     1381.51     1443.86     37.53 o
   3 -11   8     1550.48     1652.21     37.76 o
   4 -11   8       37.50       32.28     22.93 o
   5 -11   8     1428.62     1506.49     53.66 o
   6 -11   8     1289.66     1363.63     46.76 o
   7 -11   8      797.90      788.39     38.14 o
   8 -11   8      118.19      104.73     26.70 o
   9 -11   8      375.47      450.71     51.94 o
  10 -11   8       72.25       70.58     49.16 o
 -11 -10   8       12.03      -12.77     26.93 o
 -10 -10   8      293.90      302.95     49.47 o
  -9 -10   8      115.06      176.55     28.29 o
  -8 -10   8      116.20       91.77     23.65 o
  -7 -10   8      588.26      595.83     29.14 o
  -6 -10   8        2.00       10.55     17.67 o
  -5 -10   8        1.49       -7.48     16.71 o
  -4 -10   8      265.95      239.87     19.41 o
  -3 -10   8       42.41       39.10     12.95 o
  -2 -10   8        0.18        4.82     12.23 o
  -1 -10   8      616.63      638.97     19.22 o
   0 -10   8      158.73      150.52     14.52 o
   1 -10   8       66.18       57.07     13.74 o
   2 -10   8        3.63      -18.39     12.16 o
   3 -10   8       20.61       10.32     14.65 o
   4 -10   8      436.35      412.99     21.61 o
   5 -10   8      150.89       80.06     28.40 o
   6 -10   8      679.58      645.19     33.43 o
   7 -10   8        8.83      -17.94     21.28 o
   8 -10   8        1.95        8.32     23.69 o
   9 -10   8        8.87       -9.27     35.08 o
  10 -10   8      455.44      465.34     51.37 o
 -11  -9   8       33.70       11.08     26.10 o
 -10  -9   8       93.44      100.50     26.50 o
  -9  -9   8        4.67      -26.58     22.30 o
  -8  -9   8      385.32      362.95     37.84 o
  -7  -9   8      676.80      655.61     40.14 o
  -6  -9   8       17.60       12.09     13.91 o
  -5  -9   8       24.03        1.20     12.66 o
  -4  -9   8        3.82       -4.16     11.56 o
  -3  -9   8      163.21      135.60     19.17 o
  -2  -9   8      123.75       94.33     12.74 o
  -1  -9   8        2.51       -9.04      9.63 o
   0  -9   8      782.55      819.34     21.01 o
   1  -9   8      520.71      516.46     19.66 o
   2  -9   8        3.93      -16.78     11.28 o
   3  -9   8      238.97      193.80     13.42 o
   4  -9   8      453.11      437.91     19.56 o
   5  -9   8      864.87      895.05     34.54 o
   6  -9   8       40.29       39.79     19.67 o
   7  -9   8        2.14      -23.47     19.44 o
   8  -9   8       13.12       41.15     25.53 o
   9  -9   8        5.29       20.71     33.35 o
  10  -9   8       17.20       27.77     35.94 o
  11  -9   8      330.47      397.85     50.02 o
 -12  -8   8       91.78       39.04     30.53 o
 -11  -8   8      199.66      201.97     29.31 o
 -10  -8   8      229.94      243.94     28.47 o
  -9  -8   8        8.11       36.16     22.30 o
  -8  -8   8       53.75       42.13     17.34 o
  -7  -8   8      233.01      221.25     17.07 o
  -6  -8   8     3003.17     2970.39     50.47 o
  -5  -8   8     2646.50     2614.71     46.21 o
  -4  -8   8      170.67      185.00     14.08 o
  -3  -8   8      618.48      597.23     20.50 o
  -2  -8   8     5592.31     5323.61     69.31 o
  -1  -8   8     6891.36     6922.91     79.14 o
   0  -8   8     6301.76     6572.07     68.89 o
   1  -8   8       77.93       57.06      9.60 o
   2  -8   8     2387.42     2465.46     36.62 o
   3  -8   8     1469.91     1364.25     26.18 o
   4  -8   8      113.06       91.03      9.29 o
   5  -8   8      212.37      193.36     16.39 o
   6  -8   8       85.49       61.43     17.89 o
   7  -8   8       52.15       26.83     20.44 o
   8  -8   8      271.66      241.13     29.89 o
   9  -8   8      281.44      265.82     37.67 o
  10  -8   8      674.52      778.82     53.76 o
  11  -8   8       32.58       48.16     56.47 o
  12  -8   8       10.65        8.51     39.33 o
 -12  -7   8        6.37       30.49     25.59 o
 -11  -7   8      455.38      411.27     40.84 o
 -10  -7   8       16.63       18.65     21.94 o
  -9  -7   8      393.64      338.07     33.51 o
  -8  -7   8      193.37      164.13     26.92 o
  -7  -7   8      428.58      408.97     19.66 o
  -6  -7   8      618.64      623.53     21.95 o
  -5  -7   8      520.56      524.80     22.25 o
  -4  -7   8      447.27      428.83     18.40 o
  -3  -7   8      676.18      682.26     21.52 o
  -2  -7   8       22.70       24.53      9.93 o
  -1  -7   8      327.30      328.36     13.12 o
   0  -7   8     1859.31     1833.81     26.38 o
   1  -7   8      261.09      280.80     11.57 o
   2  -7   8       23.27       31.41      8.82 o
   3  -7   8     1897.22     1883.20     28.68 o
   4  -7   8     2054.32     1999.69     39.73 o
   5  -7   8     1364.74     1322.11     28.21 o
   6  -7   8      245.99      301.78     18.68 o
   7  -7   8     2444.20     2389.56     60.07 o
   8  -7   8      352.80      336.50     29.84 o
   9  -7   8     1661.24     1720.09     70.41 o
  10  -7   8      242.65      329.00     52.96 o
  11  -7   8       57.81       81.97     65.45 o
  12  -7   8       35.97       -5.16     42.11 o
 -12  -6   8       79.62       58.73     28.41 o
 -11  -6   8      158.31      120.34     34.69 o
 -10  -6   8      196.19      220.21     25.51 o
  -9  -6   8      149.66      181.98     23.05 o
  -8  -6   8       30.00       39.66     14.60 o
  -7  -6   8       61.94       52.31     12.58 o
  -6  -6   8      388.03      381.11     37.50 o
  -5  -6   8      910.07      960.27     32.13 o
  -4  -6   8     2223.38     2170.49     38.53 o
  -3  -6   8      446.19      411.35     17.46 o
  -2  -6   8     2283.07     2277.56     34.88 o
  -1  -6   8     2014.03     2023.19     28.32 o
   0  -6   8      108.32      101.98      7.89 o
   1  -6   8      219.96      217.34      9.54 o
   2  -6   8       18.14       -5.13      7.33 o
   3  -6   8     3976.91     3867.32     42.96 o
   4  -6   8       25.57       22.63      7.99 o
   5  -6   8       58.22       50.26     11.62 o
   6  -6   8      873.32      799.24     23.42 o
   7  -6   8       39.44       42.30     15.42 o
   8  -6   8      531.12      500.29     31.97 o
   9  -6   8      283.38      253.75     61.81 o
  10  -6   8       16.92       36.46     29.56 o
  11  -6   8      346.36      348.31     45.62 o
  12  -6   8       41.51      -41.33     34.66 o
 -13  -5   8      177.95      240.37     32.64 o
 -12  -5   8      109.65      105.18     28.08 o
 -11  -5   8       22.35       36.37     22.55 o
 -10  -5   8      685.03      703.28     33.93 o
  -9  -5   8       43.43       78.13     20.65 o
  -8  -5   8      648.26      642.25     27.93 o
  -7  -5   8      107.27       91.04     15.29 o
  -6  -5   8      582.30      554.78     19.02 o
  -5  -5   8      310.85      298.51     17.63 o
  -4  -5   8      265.16      224.88     13.65 o
  -3  -5   8      494.33      468.32     18.94 o
  -2  -5   8       89.74       90.95      8.94 o
  -1  -5   8      307.81      300.40     11.61 o
   0  -5   8      163.53      169.13      7.67 o
   1  -5   8       11.13        6.21      5.26 o
   2  -5   8     1016.23     1009.71     16.82 o
   3  -5   8       77.19       82.90      7.38 o
   4  -5   8      761.53      790.43     18.28 o
   5  -5   8      691.19      593.71     16.27 o
   6  -5   8      160.96      139.53     10.96 o
   7  -5   8      130.90      117.60     15.93 o
   8  -5   8      914.19      914.25     30.00 o
   9  -5   8      165.64      184.18     41.39 o
  10  -5   8      837.91      890.07     50.22 o
  11  -5   8       49.52       40.27     31.01 o
  12  -5   8        6.31       34.22     36.41 o
  13  -5   8      376.65      421.72     46.34 o
 -13  -4   8       31.19       32.00     22.51 o
 -12  -4   8        1.80      -17.09     20.10 o
 -11  -4   8        0.86        4.67     18.73 o
 -10  -4   8      375.28      380.96     22.82 o
  -9  -4   8      159.86      163.65     21.33 o
  -8  -4   8     1243.52     1304.05     32.54 o
  -7  -4   8      118.41      119.23     14.83 o
  -6  -4   8      939.81      930.18     23.07 o
  -5  -4   8       21.83       21.12     10.72 o
  -4  -4   8     6205.56     5931.85    117.33 o
  -3  -4   8     8776.06     8764.79    106.11 o
  -2  -4   8     1377.84     1290.29     21.16 o
  -1  -4   8     1273.24     1280.40     18.16 o
   0  -4   8      547.66      493.96     10.61 o
   1  -4   8     4073.04     4287.31     37.67 o
   2  -4   8     2404.31     2440.89     28.07 o
   3  -4   8       13.61       23.57      5.70 o
   4  -4   8      232.63      193.55     10.48 o
   5  -4   8     1148.13     1081.95     20.92 o
   6  -4   8      975.93      952.81     21.52 o
   7  -4   8       17.79        5.10     12.51 o
   8  -4   8      143.39      131.93     15.88 o
   9  -4   8       97.54       69.75     17.76 o
  10  -4   8      148.55      147.24     42.24 o
  11  -4   8       93.27       78.91     38.34 o
  12  -4   8      218.52      183.55     36.34 o
  13  -4   8       93.55      106.75     35.07 o
 -13  -3   8        1.77       16.50     37.94 o
 -12  -3   8      238.73      291.00     36.22 o
 -11  -3   8       48.45       24.89     23.02 o
 -10  -3   8      730.12      765.13     33.78 o
  -9  -3   8     1756.39     1819.45     69.46 o
  -8  -3   8      407.79      421.20     18.60 o
  -7  -3   8      782.61      711.25     35.80 o
  -6  -3   8       76.20       98.59     11.64 o
[truncated: 522,099 more chars]
